# Supplementary material for: The chloroalkaloid (−)-acutumine is biosynthesized via a Fe(II)- and 2-oxoglutarate-dependent halogenase in Menispermaceae plants
Source: Nat Commun. 2020 Apr 20;11:1867. doi: 10.1038/s41467-020-15777-w (PMC7170919; doi:10.1038/s41467-020-15777-w)
Supplement: Supplementary file 2 — Supplementary Dataset 1 [file 41467_2020_15777_MOESM2_ESM.txt]

CLUSTAL multiple sequence alignment by MUSCLE (3.8)


PsSyrB2         ---------------------------------------MSKKFALTAEQRASFEKNGFI
BpCytC3         ---------------------------------------MQKRFHLSEAEKKFFYENGYA
LmBarB1         ---------------------------------MKTRAKAELSYYLSVEEKQFFRDNGYI
HwWelO5         ------------------------------------------------------------
FaAmbO5         ---------------------------------------------MKNNTRNFNIGNVIH
Sm2ODD          ---------------------------------------------MGVVALESFEPAL--
PpANS           MQSFRTLLLGAEPVSEFSILLLLLVLLLRNFSCSSTGAVKISSFSMAFEAPQSLNRSTQL
PpGA2ox3        -----------------------------------------------MHKVQE-------
AtF3H           ---------------------------------------------MAPGTLTELAGESK-
SjF3H           --------------------------------------------MAPPRTLTALVEKKT-
SmF3H           ------------------------------------------MVYAQAVPVPTLVEQGVT
PpFLS           ------------------------------------------------------------
SaFLS5          ----------------------------------------MTVGPLTVPNVQDLASNKLK
PsT6ODM         ---------------------------------MEKAKLMKLGNGMEIPSVQELAKLTLA
PsCODM          ---------------------------------METPILIKLGNGLSIPSVQELAKLTLA
PsP7ODM         ---------------------------------MEKAKLMKLGNGLSIPSVQELAELTFA
SmFLS           --------------------------------------------------VQELGKSLKE
AtFLS5          ---------------------------------------------MEEERDHNASESSLP
AtANS           --------------------------------------------MVAVERVESLAKSGII
McANS           ----------------------------------MAPTTTVQEVAVATTRVESLASSGIQ
SaANS           ------------------------------------------------------------
SaDAH           --------------------------------------------MEVEKVLQPISKPGES
McDAH           --------------------------------------------MEVEKVLQPISKSGES
McFLS5          ----------------------------------------MEVDYQRVQVIATLSKNTTD
SjFLS5          ---------------------------------------MEVIDGRQRERVQSIAFNSLS
                                                                            

PsSyrB2         G-----PFDAYSPE----------------------------------------------
BpCytC3         G-----PFTLYEPE----------------------------------------------
LmBarB1         G-----PFTLFQPE----------------------------------------------
HwWelO5         -----MSNNTVSTK----------------------------------------------
FaAmbO5         GKRLIITEEKLMSN----------------------------------------------
Sm2ODD          -----TPSLDHRDS----------------------------------------------
PpANS           M----VPRDSPRHEVSGTPRASRGLFNRWACGREFRVDSLSISQQNLLVNDGPTSVDFVR
PpGA2ox3        -----LPPMFVEAE-----------------------------------DQRPVLEME--
AtF3H           -----LNSKFVRDE-----------------------------------DERPKVAY---
SjF3H           -----LEESFIRDE-----------------------------------DERPKLAY---
SmF3H           K----VPEAYVCFS-----------------------------------DGFS-------
PpFLS           -----MGSDLKQNG----------------------------------------------
SaFLS5          D----IPHRYIQRE-----------------------------------PESEHVL----
PsT6ODM         E----IPSRYVCAN--------------------------------------ENLLLPMG
PsCODM          E----IPSRYTCTG---------------------------------------ESPLNNI
PsP7ODM         E----VPSRYVCTN-----------------------------------DENLLLMTM--
SmFLS           -----VPKNYIAPE-----------------------------------DKIPVV-----
AtFLS5          S----LSKQLESST----------------------------------------------
AtANS           S----IPKEYIRPK-----------------------------------EELESINDVFL
McANS           V----IPKEYVRPE-----------------------------------EERRSMVDVLE
SaANS           ------------------------------------------------------------
SaDAH           GYDHFMPEDFIRPE-----------------------------------DEQPELTTF--
McDAH           GYDHFMPEDFIRPE-----------------------------------DEQPELTTF--
McFLS5          ADN--IPEEFIRPE-----------------------------------REQPALTTS--
SjFLS5          NQD--IPAEFIRAE-----------------------------------TEQPALTTF--
                                                                            

PsSyrB2         --EMKETWKRTRLRLLDRSAAAYQDLDAISGGTNIANYDRHLDDDFLASHICRPEICDRV
BpCytC3         --EMTRVWEEVRMDLLDTAKAAFPN--------SKLNYDRHLDMLSLNQIISHPKIVDRI
LmBarB1         --EILELWNEIRMDLLDRETAPFPN--------SKMNYDRHLDIQALSDIISHPKIAHRV
HwWelO5         ----------PALHFLDINATE------------VKKYPTAIQDI----IINR-----SF
FaAmbO5         ----NAVSTKSALNFLDINVTE------------VNNYPTAIQDI----IIDR-----RF
Sm2ODD          ---HHSDQEIPSIDLLPFFEPDSSPGIAAGRERIIQEIARACEEWGFFQVVNH-----GL
PpANS           HDEFLKDDEIPVVDMALFEGDADTS------KKSVEQMVNACEEWGYFYLVNH-----GV
PpGA2ox3        ---AKASDMIPIVDLSLLNSDDPAVR-----NALVADIAEACEKFGFFQVMNH-----GV
AtF3H           ---NVFSDEIPVISLAGIDDVDGKR------GEICRQIVEACENWGIFQVVDH-----GV
SjF3H           ---NQFSDAIPVISLAGIEEVEGRR------AEICKKIVEACEDWGIFQVVDH-----CV
SmF3H           -GEVQDEERIPVIDLLDLESSHGRQ-------RIVGEIERASREWGFFQVTNH-----GV
PpFLS           ---SSRELEVPVIDLQGSRGERRSV--------VVQQIRSACVEWGLFQVINH-----DI
SaFLS5          ---FEISDEVPVIDLQKILHESFSS-------DEMAKLHMACKDWGFFQIINH-----GV
PsT6ODM         ASVINDHETIPVIDIENLLSPEPIIG-----KLELDRLHFACKEWGFFQVVNH-----GV
PsCODM          GASVTDDETVPVIDLQNLLSPEPVVG-----KLELDKLHSACKEWGFFQLVNH-----GV
PsP7ODM         GASEIDDETVPVIDLQNLLSPEPAIG-----KSELDWLHYSCKEWGFFQLVNH-----GV
SmFLS           ---NEPGKSVPVVDLCDFDLSPEQH------ERVVHEIATASSEWGFFQVINH-----GI
AtFLS5          --LGGSAVDVPVVDL--SVSDEDFL---------VREVVKASEEWGVFQVVNH-----GI
AtANS           EEKKEDGPQVPTIDLKNIESDDEKIR-----ENCIEELKKASLDWGVMHLINH-----GI
McANS           EGNCIEGPQIPVVDFKAIVSEDKVER-----EKCREELKKAATEWGVMHLVNH-----GI
SaANS           ------------------------------------------------------------
SaDAH           ---KGPTPDIPVIDL--SEPNEEKL---------VRALVSASEEWGIFQVVNH-----GI
McDAH           ---KGPTPDIPVIDL--SEPDEEKL---------VRALVSASEEWGIFQVVNH-----GI
McFLS5          ---AGPVPEIPTVDLSESSSDEESL---------VRSIRDASREWGFFQIVNH-----GI
SjFLS5          ---NGPIPEIPVIDF--GNPDHEKL---------VEEIADASREWGFFQIVNH-----GI
                                                                            

PsSyrB2         ESILGPNVLCWRTEFFPKYPGDEGTDWHQADTFANAS---GKPQIIWPENEEFG-GT---
BpCytC3         SSILGPDVLSWRTEWFPKYPGDEGTDWHQAESFVEFE---GTEKLEPTAAEEGRPWE---
LmBarB1         SSLLGSNVLCWRTAWFPKYPGDEGTDWHQAESFVEFE---G-KSKLVPTESHDGPWE---
HwWelO5         DGMIIRGV----------FPRDTMEQVARCLEEGNDG---GMKSILNKNEEFGTKVAQIY
FaAmbO5         DGMIIRGV----------LPLDSIERVIRRLEDEDEG---GMKLIFNKNEEFGTKVAQIY
Sm2ODD          DCDLITQSLRASKDFF-DLSMEEKMKVRPPPGTCPVPM--GFCHNS--GIDGLVERKEHL
PpANS           ELELMEKVETQAYEFF-QLSTAEKEKHAS-----------HYSL-----LEKVKRWSEGI
PpGA2ox3        EESLIRRCEAEAHTMF-ELPLEVKERVHRPPQTSF-----GYGANTWVNQTVMH-WAESF
AtF3H           DTNLVADMTRLARDFF-ALPPEDKLRFDMSGGKKG-----GFIVSSHLQGEAVQDWREIV
SjF3H           DSKLVAEMTRLAREFF-ALPPEEKLRFDMSGGKKG-----GFIVSSHLQGEAVQDWREIV
SmF3H           SEETMEGIVRAALEFF-GQPMEQRMELFSGEPKMNGT---RYGTRL--DETGVQDWRDFL
PpFLS           SPALMKKMFQVAKEFF-DLPMEEKWKYSSSERTTTVDLFHGYGTK-EFGTKGALDQGDQL
SaFLS5          DEELIKRMLSDVEEFF-NLPLEEKKAYAQLPNSFQ-----GYGQELVVSQEQKLDWSDML
PsT6ODM         DASLVDSVKSEIQGFF-NLSMDEKTKYEQEDGDVE-----GFGQGFIESEDQTLDWADIF
PsCODM          DALLMDNIKSEIKGFF-NLPMNEKTKYGQQDGDFE-----GFGQPYIESEDQRLDWTEVF
PsP7ODM         DALLVDHVKSEIHSFF-NLPLNEKTKYGQRDGDVE-----GFGQAFLVSENQKLDWADMF
SmFLS           D---VAKPQKASRDFF-ELPKEEKLKYAAKEYGFKSD---GYGSKISNADDAVQLWRDFL
AtFLS5          PTELMRQLQMVGTQFF-ELPDAEKETVAKEEDFE------GYKKNYLGGINN---WDEHL
AtANS           PADLMERVKKAGEEFF-SLSVEEKEKYANDQATGKIQ---GYGSKLANNASGQLEWEDYF
McANS           PDEVLNRVKEAGKAFF-DLPVEEKEKYANDMENGKIS---GYGSKLANNASGRLEWEDYF
SaANS           ----------------------------MENGKIS-----GYGSKLANNASGRLEWEDYF
SaDAH           PTDVIDKFMRVGREFF-ELPQEEKMAYARPPGATSLE---GYETRFERDYVGKKAWADLL
McDAH           PTDVIDKFMRVGREFF-ELPQEEKMAYARPPGATSLE---GYETRFERDYVGKKAWADLL
McFLS5          PIQVIERLQRAGKEFF-ELSQEEKEAYARVSGDSGLE---GYGTKLQKEIEGKKAWVDYL
SjFLS5          PGEVIEELQKAGKEFF-ELDQSEKEEYAR-DDNGSLE---GYGTKLQKEIEGKKAWVDYL
                                                                            

PsSyrB2         ---IT----------------VW----TAFTDANIANGCLQFIPGTQNSMNYDETKRMTY
BpCytC3         ---LT----------------AW----IAMSEATKENGCLKLMPGSHRTWFFDEKRNIPF
LmBarB1         ---LT----------------AW----VAFSEATRENGCMKVMPGTHNTWYFDEHRNIEF
HwWelO5         GH-AIVGQSPDL-KDYFASSAIFRQACRTMFQGS-PDFEEQVESIFHSLSGLPVEIPTGP
FaAmbO5         GH-VIVGQSPDL-KDYFASSAIFRQACRALFQGN-PDFEERVESVFHSLCGLPVEIPTGP
Sm2ODD          FF-FAEDGSPTKSPDSFSKYNVWPGKPQNFCSIVRERLIVEGQKTAIFLLSL-ISRSLGL
PpANS           IL-KP---AETN-LDDYDNQLSPPENNHEFSTVV-KEYDDVMKKLAKRIVKL-LVVGLGV
PpGA2ox3        HM-QL---YPKSNIREFSSKLFAESDPTKFSSTV-EEYMAKIETLARQLLEL-LTEGLGL
AtF3H           TY-FS---YPVR-NRDYS---RWPDKPEGWVKVT-EEYSERLMSLACKLLEV-LSEAMGL
SjF3H           TY-FS---YPKR-ARDYS---RWPDKPEGWTAVT-EAYSEKLMELACKLLEV-LSEAMGM
SmF3H           VVGKC---HPLS-EETFE---TWPSNPPSFRSAA-VKYCQEIRALAFKVISL-ASESLGL
PpFLS           RH-RT---LPLS-ARAYE---QWPSHPPSFREIE-EEFTQKHHKLKEHLFEL-ISESVNL
SaFLS5          VL-HT---LPIS-RRNMK---FWPINPASFRETL-DKYTMETERVTLCLLSL-MAKNLGV
PsT6ODM         MM-FT---LPLH-LRKPH---LFSKLPVPLRETI-ESYSSEMKKLSMVLFNK-MEKALQV
PsCODM          SM-LS---LPLH-LRKPH---LFPELPLPFRETL-ESYLSKMKKLSTVVFEM-LEKSLQL
PsP7ODM         FI-NT---LPLH-LRKPH---LFPNLPLPLRETI-ESYSSEMKKLSMVLFEM-MGKAIEV
SmFLS           FL-CT---SP---KRNLD---NWPAQPPEYKEAM-SGLADDFLMLAKKVLGF-LSEGVGL
AtFLS5          FH-RL---SPPS-IINYK---YWPKNPPQYREVT-EEYTKHMKRLTEKILGW-LSEGLGL
AtANS           FH-LA---YPEE-KRDLS---IWPKTPSDYIEAT-SEYAKCLRLLATKVFKA-LSVGLGL
McANS           FH-LV---FPED-KRDMS---VWPKTPSDYIEAT-SEYVRRLRGLASKVLSA-LSLCLGL
SaANS           FH-LV---FPED-KRDMS---VWPKTPSDYIEAT-SEYARRLRGLASKVLSA-LSLCLGL
SaDAH           FH-NV---WPPS-IVNYS---FWPKNPPSYREAT-EEYAKHIPIVADKLFKI-LSLGLGL
McDAH           FH-NV---WPPS-IVNYS---FWPKNPPSYREAT-EEYAKHIPIVADKLFKI-LSLGLGL
McFLS5          FH-NV---WPPS-RINYR---FWPKNPSYYREAN-EEYAKWLKGVVEKLMEW-LSLGLGL
SjFLS5          FH-NV---WPPS-RINYR---FWPKNPPYYRKAN-EEYAKHLKVVVEKLMNY-LSEGLGL
                                                                            

PsSyrB2         EPD----ANNSVVKDGVRRGFFGYDYR---------------------------------
BpCytC3         EPENFNKRVL---DDGQKSGFYGYDYEKLKLDPS--------------------------
LmBarB1         EPDKINQKLTGGKKTGVYGY----DYYKLKLDPN--------------------------
HwWelO5         EGQTYTPATIRLLLEGREIAVHVGNDFLLMPAANHLKTLLDLSDQLSYFIPLTVPEAGGE
FaAmbO5         EGQSYTPATLRLLTEGREITVHVGNDFLLMPASEHLKTLLDFSDQLSYFIPLSVPQAGGE
Sm2ODD          PDNFLY-EHY---KEKMNALIM--LFYPVSDIPE-DIGLHKHQDGNILSVVAQ-NETEGL
PpANS           KAWRFD-EFL---EGVEATLRW--NYQPPCPRPENAMGLSPHTDPYLITLQHD-SGIGGL
PpGA2ox3        EPTLFN-HYVE--QERMMSMRF--NLYPPCPQPDLAIGLRAHTDPHLLTILHQ-DEIAGL
AtF3H           EKESLTNACV----DMDQKIVV--NYYPKCPQPDLTLGLKRHTDPGTITLLLQ-DQVGGL
SjF3H           EKEALTKACV----DMDQKVVI--NFYPKCPQPDLTLGLKRHTDPGTITLLLQ-DQVGGL
SmF3H           RPDRLE-REF---DPLDQLLLF--NRYLPCPQPDLVLGVRSHCDQGLLNILLI-DDVPGL
PpFLS           RSSFLN-DFFG--KDYAQTFLI--NHYLASVEQTPCMGLQNHSDICALTVLMQ--SISGL
SaFLS5          EAEKVT----SIFEDGIQAVRM--NYYPPCSQADKVLGISPHSDASIITLLIQNNQVPGL
PsT6ODM         QAAEIK-GMSEVFIDGTQAMRM--NYYPPCPQPNLAIGLTSHSDFGGLTILLQINEVEGL
PsCODM          VE--IK-GMTDLFEDGLQTMRM--NYYPPCPRPELVLGLTSHSDFSGLTILLQLNEVEGL
PsP7ODM         ID--IKEAITEMFEDGMQSMRM--NYYPPCPQPERVIGITPHSDFDGLTILLQLNEVEGL
SmFLS           PTDYFE-KCFGIPNQSILT-----NYYPGCPEPDKVLGFMPHSDFGGLTLLLQ-DGVPGL
AtFLS5          QRETFT-QSIGG-DTAEYVLRV--NFYPPTQDTELVIGAAAHSDMGAIALLIP-NEVPGL
AtANS           EPDRLE-KEVGGLEELLLQMKI--NYYPKCPQPELALGVEAHTDVSALTFILH-NMVPGL
McANS           EEGRLE-AEVGGMEEMILQLKI--NYYPKCPQPELALGVEAHTDVSALTFILH-NMVPGL
SaANS           EEGRLE-AEVGGMEEMILQLKI--NYYPKCPQPELALGVEAHTDVSALTFILH-NMVPGL
SaDAH           EGNTIK-EGLGG-EKMEFLMKI--NYYPPCPRPDLALGVVPHTGYPAMTILIP-TDVPGL
McDAH           EGNTIK-EGLGG-EKMEFLMKI--NYYPPCPRPDLALGVVPHTGYPAMTILIP-TDVPGL
McFLS5          EKNALI-DGVGG-ESMEYLLKI--NYYPPCPRPDLALGVVPHTDMSAITVLVP-NDVPGL
SjFLS5          EENALI-EGVGGEEAMEYLLKI--NYYPPCPRPEVALGVPPHTDMSALTALVP-NEVQGL
                                                                            

PsSyrB2         QLQIDEN--WKPDEASAVPMQMKAGQFIIFWSTLMHASYPHSG--ESQEMRMGFASRYVP
BpCytC3         ---------WKPDEARAVHMEVKPGQFFIFTSRCMHGSNPN---TSKDSVRFGWATRFVP
LmBarB1         ---------WEPDESQAVHLEMEPGQFILFTSRCMHGSEPN---TSGSSIRYGWSTRFVP
HwWelO5         LVVYSLE--WNPQEASKYAQMQEYMDDVEF----------------KIKSNQSQSVAYAP
FaAmbO5         LVVYNLE--WNPEQAEQS------GDLHKYMNDADSR----------FQSQQSQSVAFAP
Sm2ODD          QVLKDDK--WITVKPRTGSLVVNVGDIVQVWSNDRYKSVQHRVINNDQNVRYSFAFSCVP
PpANS           QIYRKGE--WLGIPPRADALLVNIGDVFEILTNGKFQSPSHRTVVNKVEGRLSVAHCLAP
PpGA2ox3        QVHIDDQ--WITVKPRPNCFVVNVGDLFQVLSNTKYKSVLHRAAVNGTSKRLSLACFLNP
AtF3H           QATRDNGKTWITVQPVEGAFVVNLGDHGHFLSNGRFKNADHQAVVNSNSSRLSIATFQNP
SjF3H           QATRDNGKTWITVQPIEGAFVVNLGDHGHYLSNGRFKNADHQAVVNSNYSRLSIATFQNP
SmF3H           QMRKNEESPWVPINTNRRALVVNFGDQMQIATNKRYKSFEHRVLANPERARLSISSFFNP
PpFLS           QVMKDGE--WVSVELIQDAFAVNLGDQFEILTNGLYKSPLHRALLNSSE-RFSVGVFSCP
SaFLS5          QIRKDGN--WVPIKPIPSAFIVNVGDVIEIMSNGLYRSVEHRAVIDPEKERISIAGFQDP
PsT6ODM         QIKREGT--WISVKPLPNAFVVNVGDILEIMTNGIYHSVDHRAVVNSTNERLSIATFHDP
PsCODM          QIRKEER--WISIKPLPDAFIVNVGDILEIMTNGIYRSVEHRAVVNSTKERLSIATFHDS
PsP7ODM         QIRKEDK--WISIKPLPDAFIVNVGDIWEIMTNGVHRSVDHRGVINSTKERLSIATFHSP
SmFLS           QVLKNNT--WVVVEPIPGAITINISDLLELMSNGRYRSVIHRVQVNASRPRMSIACNYSC
AtFLS5          QAFKDEQ--WLDLDYIDSAVVVIIGDQLMRMTNGRLKNVLHRAKSDKDKLRISWPVFVAP
AtANS           QLFYEGK--WVTAKCVPDSIVMHIGDTLEILSNGKYKSILHRGLVNKEKVRISWAVFCEP
McANS           QVLYEGK--WVTAKCVPGSIILHIGDTIEILSNGKYKSILHRGLVNKEKVRISWAVFCEP
SaANS           QVLYEGK--WVTAKCVPGSIILHIGDTIEILSNGKYKSILHRGLVNKEKVRISWAVFCEP
SaDAH           QVFKDDL--WYDAKYIPYALVVNIADQIEILSNGKYKSVLHRAKVNKEKVRMSWPIFCTP
McDAH           QVFKDDL--WYDAKYIPYALVVNIADQIEILSNGKYKSVLHRAKVNKEKVRMSWPIFCTP
McFLS5          QVFKDEH--WFDAKYIPNALIVHIGDQVEIMSNGKYKSVLHRTTVNKEKARMSWPVFCSP
SjFLS5          QVFKDDH--WFDAKYIPNAIVVHIGDQIEIMSNGKYKSVLHRTTVNKEKTRMSWPVFCSP
                         *               :                        . .       

PsSyrB2         SFVHV--YPDSDHIEEYGGRISLEKYGAVQVIGDETPEYNRLVTHTTRGKKFEAV-----
BpCytC3         THVKV--YAGQDSFHHFGEVLPLDRYSTVLVAGEDRYGHNRVTKPLAAVAALA-------
LmBarB1         TDVRV--YPDWESFQHFGEVFPLERYATVLVAGEDTYKHNKIRRPLGQ------------
HwWelO5         GPGDMLLFNGGRYYH---RVSEVIGNSPRRTIGGFL----AFSKQRDKIYYWS-------
FaAmbO5         GPGDMILFNGGRYYH---RVNQVIGNSPRRTIGGFL----AFSKERNKIYYWS-------
Sm2ODD          GVSTLV-APLPQFTS---EIQQAPRYRE-FQYGEYMMY--RFENKKIVSKNSEEITIKYY
PpANS           AKMVTL-IPPPELLR----SAPN-QYKA-RTYAEYM----GARKRQESSNSLEFMKLPTS
PpGA2ox3        PLSATV-EAPPELIT---PERPQ-VYRP-FTWGEYLSNAYKFHPATGGTHILDMAFLANK
AtF3H           APDATV-YPL-KVRE---GEKAI-LEEP-ITFAEMYKR--KMGRDLELARLKKLAKEERD
SjF3H           APDAVV-FPL-KVRK---GEKPI-LEEP-ITFAEMYRR--KMSKDIELAKLKKLAKEKAG
SmF3H           AVEATI-KPLPEFVD---ADHPS-RYRP-VSFGEYVKI--YMARRLRKGTPESLES----
PpFLS           PDDKVV-TPIPELVA---EFPPL-RYKA-STYAQYRTE--VMTVPDMVKTLTPDL-----
SaFLS5          RHGVLV-GPLPELME---GNKGA-NYKT-VSYDEYLRQ--YLSAKLNGKSVLDLLKLEKC
PsT6ODM         SLESVI-GPISSLIT---PETPA-LFKSGSTYGDLVEE--CKTRKLDGKSFLDSMRI---
PsCODM          KLESEI-GPISSLVT---PETPA-LFKR-GRYEDILKE--NLSRKLDGKSFLDYMRM---
PsP7ODM         KLELEI-GPISSLIR---PETPA-VFKSAGRFEDLLKE--GLSRKLDGKSFLDCMRM---
SmFLS           SFDSGV-APAPELID---EEHPQ-LYKP-VKFGDY-------------------------
AtFLS5          RADMSV-GPLPEFTG---DENPP-KFET-LIYNDYIDQ--KIRGWALEDLPVY-------
AtANS           PKDKIVLKPLPEMVS---VESPA-KFPP-RTFAQHIEH--KLFGKEQEELVSEKND----
McANS           PKDKIVLKPLSELVT---ESEPP-LFPP-RTFDQHIQN--KIFRKTQEALSKQVL-----
SaANS           PKDKIVLKPLPELVT---ESEPP-LFPP-RTFDQHIQN--KIFRKTQEALSNQVLDVYQR
SaDAH           PADMVI-GPIPELIN---EENPA-RYKY-IEYKDYVQL--KLKNKSAAFEGPNVAKVTSK
McDAH           PADMVI-GPIPELIN---EENPS-RYKY-IEYKDYVQL--KLKNKSAAFEGPNVAKVTSK
McFLS5          PAEHVV-GPLPQLVN---EENPP-KYKT-KKYKDYEYC--KLNKLPQ-------------
SjFLS5          PSEHVV-GPVPQLVN---EENPA-KFKT-KKYKDYEYC--KLNKLPQ-------------
                                                                            

PsSyrB2         ----------------------------------
BpCytC3         ----------------------------------
LmBarB1         ----------------------------------
HwWelO5         ----------------------------------
FaAmbO5         ----------------------------------
Sm2ODD          STAEEYNSFTWGDYKKATYSLRLDVPRLEFFKTL
PpANS           V---------------------------------
PpGA2ox3        HFSQHNQN--------------------------
AtF3H           HKEVDKPVDQIFA---------------------
SjF3H           TTA------QWLGGRG------------------
SmF3H           ----------------------------------
PpFLS           ----------------------------------
SaFLS5          EIQERV----------------------------
PsT6ODM         ----------------------------------
PsCODM          ----------------------------------
PsP7ODM         ----------------------------------
SmFLS           ----------------------------------
AtFLS5          ----------------------------------
AtANS           ----------------------------------
McANS           ----------------------------------
SaANS           PFIV------------------------------
SaDAH           ----------------------------------
McDAH           ----------------------------------
McFLS5          ----------------------------------
SjFLS5          ----------------------------------
                                                  
