# Supplementary material for: The chloroalkaloid (−)-acutumine is biosynthesized via a Fe(II)- and 2-oxoglutarate-dependent halogenase in Menispermaceae plants
Source: Nat Commun. 2020 Apr 20;11:1867. doi: 10.1038/s41467-020-15777-w (PMC7170919; doi:10.1038/s41467-020-15777-w)
Supplement: Supplementary file 3 — Supplementary Dataset 2 [file 41467_2020_15777_MOESM3_ESM.txt]

CLUSTAL multiple sequence alignment by MUSCLE (3.8)


PpANS                                 ---------------------MQSFRTLLLGAEPVSEFSILLLLLVLLLRNFSCSSTGAV
Sm2ODD                                ------------------------------------------------------------
Sinomenium_acutum|TRINITY_DN1914      ------------------------------------------MATDCIANKQLLHQESKE
Sinomenium_acutum|TRINITY_DN2271      ------------------------------------------------------------
Sinomenium_acutum|TRINITY_DN6683      ----------------------------------------------------------MS
Sinomenium_acutum|TRINITY_DN8424      -----------------------------------MASDYDRREELKAFDDTKAGVKGLV
Sinomenium_acutum|TRINITY_DN5117      -----------------------------MVGTVAHEENYDRAKEVKNFDDSKIGVKGLV
Sinomenium_acutum|TRINITY_DN2878      --------------------------------MAVATAPAEFTKEVKDFDDSKMGVKDLL
Menispermum_canadense-RootLeafSt      -------------------------------------MPSRSLLSDAFRGHPVHLHDNQL
Stephania_japonica|TRINITY_DN769      --------------------------MPSRLSDAFREVP-----------VHLRSKDHLD
91439                                 -------------------------------------------MEEGSGGEEGQAIQELL
Pp3c25_8200                           -------------------MPVAQPLHMSHHKSLMRGVPNHYRTMALKNSLHRGQSDNYH
Pp3c16_9590                           -------------------MPVAQPLHPSHHKSLMHEAPNHFRTLAPRNGLHRGQSDNYS
105948                                MAVQSRPAGFPSFASSPRRDRHTKERIPRSLLQLQSSTATTSESAAALERQNICKLSALL
Pp3c26_14320                          ------------------------------------------------MTLSDAANHILL
Pp3c13_6170                           ---------------------------------------------------MTLPPERII
Menispermum_canadense-RootLeafSt      -------------------------------MAPTTTIVSGLYNLTDFVVKKGNGVKGLA
PpGA2ox3                              ------------------------------------------------------------
Pp3c16_12680                          --------------------------------MAPQLLPSHAHNAADLEAVLSNADTTVR
Pp3c6_22580                           --------------------------------MAAHPVPSHAHNAADLSAVLTNTNTTLR
Pp3c5_4920                            --------------------------------MAAHSIPSHAHNAVDLSAVLANTSTKLR
Pp3c6_5720                            ------------------------------------------------MAVSMSDANTSM
Pp3c16_11720                          ------------------------------------------------MAAFVSDGNSTI
Sinomenium_acutum|TRINITY_DN1144      ---------------------------MAAEQKGCFHEASFVDEDGRFGTQRVPVVQELA
144959                                -------------------------MALQVTAAASSTVSSAPLAFIPARPSTSKAAMDLP
270397                                ------------------------------------------------------------
271987                                ------------------------------------------------------------
AT3G51240|AtF3H                       --------------------------------------------------MAPGTLTELA
SjF3H                                 -------------------------------------------------MAPPRTLTALV
Pp3c4_15600                           ----------------------------MTETSASRAPVTRKGSELPVSVDTTKMVQFLV
Pp3c20_21833                          -----------------------------MAPSAGFTASEVSPEPAPDSKALLEMVQLLV
Pp3c25_13110                          ---------------------------------------MEESSLVEKGMPMDQMVQPLV
Pp3c25_13110                          ---------------------------------------MEESSLVEKGMPMDQMVQPLV
Pp3c1_41820                           -----------------------MPERSAASSYDVGAQRFQRSVPKIGAEPDLAGPWSMV
Pp3c19_20510                          ------------------------------------------------------------
PpFLS                                 ------------------------------------------------------------
Pp3c1_540                             ------------------------------------------------------------
SmF3H                                 -----------------------------------------------MVYAQAVPVPTLV
Sinomenium_acutum|TRINITY_DN1298      -----------------------------------MATPPTLVISGSSSPTKISSVKCLV
Menispermum_canadense-RootLeafSt      ----------------------------------MGLELETKRQSDSLESQYHKGVIHLR
Sinomenium_acutum|TRINITY_DN4878      ----------------------------------MGLELETKRQSDSLESQYHKGVIHLR
Stephania_japonica|TRINITY_DN256      ----------------------------------MGLAYETKREANSLESQYHKGVLHLC
AT5G20400                             -----------------------------------------------MEKPKFKTVQEVV
AT5G20550                             -----------------------------------------------MEKPKFKTVQEVV
Stephania_japonica|TRINITY_DN109      ---------------------------------MAETSNTEKKASSQSSSLLSKHVQELA
Menispermum_canadense-RootLeafSt      --------------------------------------MAGTSFITEQDSSLLKHVQELA
Sinomenium_acutum|TRINITY_DN656_      --------------------------------------MAETSFTTEQDSSLLKHVQEFA
73754                                 ------------------------------------------MAPAYDPTSPFKGVKDLV
442385                                -----------------------------MAEAAEAARP-------------TQGVKELL
270191                                ------------------------------------------------------------
Stephania_japonica|TRINITY_DN202      ------------------------------------------------------------
Menispermum_canadense-RootLeafSt      ------------------------------------------------------------
Sinomenium_acutum|TRINITY_DN5555      ------------------------------------------------------------
Sinomenium_acutum|TRINITY_DN453_      ------------------------------------------------------------
Menispermum_canadense-RootLeafSt      ------------------------------------------------------------
Stephania_japonica|TRINITY_DN116      ------------------------------------------------------------
122648                                ----------------------------------------------------------MV
Menispermum_canadense-RootLeafSt      -------------------------------------------------MAENMNIKLLS
229355                                ------------------------------------------------------------
85121                                 ----------------------------------------------MEILPLHLGVKNLV
Stephania_japonica|TRINITY_DN635      ------------------------------------------------------MAAKLI
AT5G24530                             ------------------------------------------------------MAAKLI
Stephania_japonica|TRINITY_DN975      -----------------------------------------------------MDSKVLS
Menispermum_canadense-RootLeafSt      ------------------------------------------------------MESKVL
Sinomenium_acutum|TRINITY_DN1168      ------------------------------------------------------MESKVL
Stephania_japonica|TRINITY_DN107      ---------------------------------------------MATSAISKLLVSDFA
AT4G10500                             ---------------------------------------------MATSAISKLLVSDFA
AT4G10490                             ------------------------------------------------MAASKLLVSDIA
Menispermum_canadense-RootLeafSt      ------------------------------------------------MAASKLLLTDFA
Sinomenium_acutum|TRINITY_DN182_      ------------------------------------------------MAASKLLLTDFA
Menispermum_canadense-RootLeafSt      -----------------------------------MDAP-------------KLLLTDLV
At4G22880|AtANS                       -------------------------------------------------MVAVERVESLA
McANS                                 ---------------------------------------MAPTTTVQEVAVATTRVESLA
SaANS                                 ------------------------------------------------------------
At5G63600|AtFLS5                      ----------------------------------------------------MEEERDHN
AT5G63595                             ------------------------------------------------------------
AT5G63580                             ------------------------------------------------------------
SaDAH                                 -------------------------------------------------MEVEKVLQPIS
McDAH                                 -------------------------------------------------MEVEKVLQPIS
gnl|onekp|UPOG_scaffold_2014390       --------------------------------------------------MEVERVQAIA
gnl|onekp|ZUHO_scaffold_2140761       --------------------------------------------------MEVERVQAIA
gnl|onekp|YHFG_scaffold_2075658       --------------------------------------------------MEVERVQTIA
gnl|onekp|WFBF_scaffold_2042168       --------------------------------------------------MEVQRVQAIA
ref|XP_026445813.1|                   -------------------------------------------------MEVESRVQAIA
ref|XP_026455049.1|                   -------------------------------------------------MEVESRVQAIA
gnl|onekp|NMGG_scaffold_2014268       --------------------------------------------------MEVERVQAIA
gnl|onekp|ZGQD_scaffold_2055080       --------------------------------------------------MEVQRVQAIA
gnl|onekp|ERXG_scaffold_2008894       ---------------------------------------------LLPMGEVENRVQAIA
gnl|onekp|GOQJ_scaffold_2061079       --------------------------------------------------TTTERVQAIS
SjFLS5                                --------------------------------------------MEVIDGRQRERVQSIA
McFLS5                                ------------------------------------------------MEVDYQRVQVIA
AT5G43935                             ------------------------------------------------------------
AT5G63590                             ------------------------------------------------------------
AT5G08640                             --------------------------------------------------MEVERVQDIS
AT3G21420                             ---------------------------------------MAPLPISSIRVGKIDDVQELI
Menispermum_canadense-RootLeafSt      ---------------------------------------MAPVPITPIKVGHIYDVQELR
Stephania_japonica|TRINITY_DN273      ------------------------------------------------------------
Sinomenium_acutum|TRINITY_DN1782      -----------------------------MESEGNNENLQVDHKLGWGGSLPVESVQEIV
Menispermum_canadense-RootLeafSt      -------------------------------------MKESDEAPSWGTSIPVENVQEMV
Stephania_japonica|TRINITY_DN159      ----------------MSLPDDSSFIRKENMGFDSENGIENEKAPDWATSIPIDNVQEMV
Menispermum_canadense-RootLeafSt      ----------------------------------------MEMMGESTVPLKVENVQALA
Stephania_japonica|TRINITY_DN210      ---------------------------------------------MASLSIDASSVQDLA
Stephania_japonica|TRINITY_DN290      -------------------------------------MEEKKAAGKDYGSIPVPNVQYLS
Stephania_japonica|TRINITY_DN116      --------------------------------------------MTSFGSLPVPNVQDLA
SaFLS5                                ---------------------------------------------MTVGPLTVPNVQDLA
Menispermum_canadense-RootLeafSt      ---------------------------------------------MTVGPLTVPNVQDLA
Menispermum_canadense-RootLeafSt      -------------------------------------MSNMSGKREIGGSLPVESVQSLA
Sinomenium_acutum|TRINITY_DN5646      -------------------------------------MSNMSGKREIGGSLPVESVQSLA
Menispermum_canadense-RootLeafSt      ---------------------------------------MDSEQEEYFGSLPVPSVQDLA
Stephania_japonica|TRINITY_DN256      --------------------------------------MGTEEEQDYFGSLPVPSVQDLS
PsT6ODM                               --------------------------------------MEKAKLMKLGNGMEIPSVQELA
PsCODM                                --------------------------------------METPILIKLGNGLSIPSVQELA
PsP7ODM                               --------------------------------------MEKAKLMKLGNGLSIPSVQELA
AT1G17020                             ---------------------------------------MEAKGAAQWSSILVPSVQEMV
Sinomenium_acutum|TRINITY_DN6257      ---------------------------------MADEKAKEAVPVTLGSSLLVPSVQEMA
Stephania_japonica|TRINITY_DN208      -------------------------------------MDHHKVPRTLGRSLLVPSVQEMA
SmFLS                                 -------------------------------------------------------VQELG
90714                                 ------------------------------------------------MDSGVPAVQSLV
446843                                -------------------------------------------MGLDPKDGGFPMVQDLV
79989                                 -----------------------------------------MVEEELTWKEPVQRVQALA
AT2G38240                             --------------------------------------------MATCWPEPIVSVQSLS
AT3G55970                             ------------------------------------------MNIFQDWPEPIVRVQSLS
Stephania_japonica|TRINITY_DN365      -----------------------------------------MNSPQDCWPEPITRVQSLS
Menispermum_canadense-RootLeafSt      -----------------------------------------MSCLQDCWPEPITRVQSLS
Sinomenium_acutum|TRINITY_DN8084      -----------------------------------------MSCLQDCWPEPITRVQSLS
Stephania_japonica|TRINITY_DN769      -----------------------------MNKNKIDVKIETKKGSMDEWPEPIVRVQSLA
AT5G05600                             -----------------------------MNKNKIDVKIETKKGSMDEWPEPIVRVQSLA
AT3G11180                             MNNLDEIKIESKTCLNDQEQEVKIDNMHMSDQDKNKIEIKNKSGLGEKWPEPIVRVQSLA
271401                                -------------------------------------------MALVVQSQPPISVQALV
92217                                 ----------------------------------------------------MESVQSIA
Pp3c4_3409                            ----------------------------------------------MLGPSSFERVQSLS
AT4G16330                             ------------------------------------MYLMSSFSSSLPPYPFHSKISTIK
Stephania_japonica|TRINITY_DN249      ---------------------------------------------MVGGGGEVVRVQALA
Menispermum_canadense-RootLeafSt      --------------------------------------------MEDAFAGEPVRVQTLL
Sinomenium_acutum|TRINITY_DN7797      --------------------------------------------MEDAFAGEPVRVQTLL
                                                                                                  

PpANS                                 KISSFSMAFEAPQSLNRSTQLMVPRDSPRHEVSGTPRASRGLFNRWACGREFRVDSLSIS
Sm2ODD                                -----------MGVVALE---SFEPA----------------------------------
Sinomenium_acutum|TRINITY_DN1914      PVVFDSSVLRYVSNIPQE---FVWPD----------------------------------
Sinomenium_acutum|TRINITY_DN2271      ------------------------------------------------------------
Sinomenium_acutum|TRINITY_DN6683      IYG--------SVRLPHS---SLQRW----------------------------------
Sinomenium_acutum|TRINITY_DN8424      EAG--------VTKVPRI---FIKSP----------------------------------
Sinomenium_acutum|TRINITY_DN5117      DSG--------LTSIPRF---FVHPP----------------------------------
Sinomenium_acutum|TRINITY_DN2878      DAG--------VTTIPKI---FMYPP----------------------------------
Menispermum_canadense-RootLeafSt      DFES-------IREVPES---HAWPL----------------------------------
Stephania_japonica|TRINITY_DN769      FES--------IREVPDS---HTWQD----------------------------------
91439                                 KSC--------PKTVPRR---FVQPD----------------------------------
Pp3c25_8200                           RLRPEAVKSNLLRGASADLSEFIWPK----------------------------------
Pp3c16_9590                           GLRPEAVKSNLLRGASADLSEFIWPK----------------------------------
105948                                KD---------TNLLPER---YVIPE----------------------------------
Pp3c26_14320                          NSGLL------QSRTLGE---FVLQD----------------------------------
Pp3c13_6170                           QNSGLLQTRGLVTHMPNE------------------------------------------
Menispermum_canadense-RootLeafSt      ESG--------IERVPQQ---YIQPV----------------------------------
PpGA2ox3                              --------MHKVQELPPM---FVEAE----------------------------------
Pp3c16_12680                          NKSLMFALMHKVQELPPM---FVEAE----------------------------------
Pp3c6_22580                           NASLLSALVHKTQQLPPI---FVEAE----------------------------------
Pp3c5_4920                            NESLLSALVHKTHQLPAM---FVEAE----------------------------------
Pp3c6_5720                            HAGLVSPLPQNSTQLPQE---FVEAD----------------------------------
Pp3c16_11720                          NAGLLAAILKDSKQLPEM---FIESD----------------------------------
Sinomenium_acutum|TRINITY_DN1144      RQG--------LHHLPHC---FVRQQ----------------------------------
144959                                SSS--------SKVFPES---HRWPP----------------------------------
270397                                -----------MARVAPE-ENYLQDL----------------------------------
271987                                -----------MGRVAPE-ENYLQDL----------------------------------
AT3G51240|AtF3H                       G----------ESKLNSK---FVRDE----------------------------------
SjF3H                                 E----------KKTLEES---FIRDE----------------------------------
Pp3c4_15600                           EKG--------LTEVPPE---FLLPK----------------------------------
Pp3c20_21833                          TKG--------ITEIPQK---FIQPE----------------------------------
Pp3c25_13110                          KAG--------ITVVPPR---FIQPA----------------------------------
Pp3c25_13110                          KAG--------ITVVPPR---FIQPA----------------------------------
Pp3c1_41820                           NQSNSK-----RKAVSEM---FILPE----------------------------------
Pp3c19_20510                          ------------------------------------------------------------
PpFLS                                 ------------------------------------------------------------
Pp3c1_540                             ------------------------------------------------------------
SmF3H                                 EQG--------VTKVPEA---YVCFS----------------------------------
Sinomenium_acutum|TRINITY_DN1298      ESKT-------LTSLPSS---YVYTP----------------------------------
Menispermum_canadense-RootLeafSt      ETG--------ITKLPNK---YIFPI----------------------------------
Sinomenium_acutum|TRINITY_DN4878      ETG--------ITKLPNK---YIFPI----------------------------------
Stephania_japonica|TRINITY_DN256      ETG--------ITKIPNK---YIFPI----------------------------------
AT5G20400                             AAG---------EGLPER---YLHAP----------------------------------
AT5G20550                             AAG---------EGIPER---YLQPP----------------------------------
Stephania_japonica|TRINITY_DN109      IN---------EDEPPQR---YIRKD----------------------------------
Menispermum_canadense-RootLeafSt      VDG---------DDPPAR---YIQKN----------------------------------
Sinomenium_acutum|TRINITY_DN656_      IDG---------HDPPAR---YIQKN----------------------------------
73754                                 DHN--------VLSLPSA---YIKPF----------------------------------
442385                                ENSNGQIH---DQSLPDK---YIKPE----------------------------------
270191                                -----------MAEVLPA---FVLPS----------------------------------
Stephania_japonica|TRINITY_DN202      -----------MEDLDPT---YIQAP----------------------------------
Menispermum_canadense-RootLeafSt      MVG--------MGEVDPA---FIQAE----------------------------------
Sinomenium_acutum|TRINITY_DN5555      MVG--------MGEVDPA---FIQAE----------------------------------
Sinomenium_acutum|TRINITY_DN453_      -MG--------QVVVDPA---FVQAE----------------------------------
Menispermum_canadense-RootLeafSt      -----------MREVDPA---FIQSE----------------------------------
Stephania_japonica|TRINITY_DN116      -----------MREIDLA---FIQSA----------------------------------
122648                                DLG--------IDHVPNE---YLTSI----------------------------------
Menispermum_canadense-RootLeafSt      NGFT-------HLSVPQS---YIQSH----------------------------------
229355                                ------------------------------------------------------------
85121                                 DSG--------LHKVPDI---YIQSK----------------------------------
Stephania_japonica|TRINITY_DN635      STGFR------HTTLPEN---YVRPI----------------------------------
AT5G24530                             STGFR------HTTLPEN---YVRPI----------------------------------
Stephania_japonica|TRINITY_DN975      TGIP-------HKDLPIN---YIRPE----------------------------------
Menispermum_canadense-RootLeafSt      STGIP------HKKLPQT---YVRPE----------------------------------
Sinomenium_acutum|TRINITY_DN1168      STGIP------HKNLPRT---YVRPE----------------------------------
Stephania_japonica|TRINITY_DN107      S----------SVHIPSN---YVRPI----------------------------------
AT4G10500                             S----------SVHIPSN---YVRPI----------------------------------
AT4G10490                             SV---------VDHVPSN---YVRPV----------------------------------
Menispermum_canadense-RootLeafSt      ST---------LRHIPTN---YIRPE----------------------------------
Sinomenium_acutum|TRINITY_DN182_      ST---------LRHIPTN---YIRPE----------------------------------
Menispermum_canadense-RootLeafSt      SGL--------SDRVPPN---YIQSI----------------------------------
At4G22880|AtANS                       KSG--------IISIPKE---YIRPK----------------------------------
McANS                                 SSG--------IQVIPKE---YVRPE----------------------------------
SaANS                                 ------------------------------------------------------------
At5G63600|AtFLS5                      AS---------ESSLPSL------------------------------------------
AT5G63595                             ------------MEVERD---QHKPP----------------------------------
AT5G63580                             -----------MEVERDQ---HISPP----------------------------------
SaDAH                                 KPGESGY----DHFMPED---FIRPE----------------------------------
McDAH                                 KSGESGY----DHFMPED---FIRPE----------------------------------
gnl|onekp|UPOG_scaffold_2014390       AGLSRT-----LDTIPDA---FIRSV----------------------------------
gnl|onekp|ZUHO_scaffold_2140761       AGLSRT-----LDTIPDA---FIRSV----------------------------------
gnl|onekp|YHFG_scaffold_2075658       SLSKT------IDSIPSE---FIRSE----------------------------------
gnl|onekp|WFBF_scaffold_2042168       TLSKT------IDSIPAE---FIRSE----------------------------------
ref|XP_026445813.1|                   SSLSSK-----LDTIPSE---FIRSE----------------------------------
ref|XP_026455049.1|                   SSLSSK-----LDTIPSE---FIRSE----------------------------------
gnl|onekp|NMGG_scaffold_2014268       SLSTK------NDTIPLE---FIRSE----------------------------------
gnl|onekp|ZGQD_scaffold_2055080       SLSSK------LDTIPSE---FIRTE----------------------------------
gnl|onekp|ERXG_scaffold_2008894       NSLLSTKL---DDNIPSE---YIRSE----------------------------------
gnl|onekp|GOQJ_scaffold_2061079       SSLSKTE----VDNIPAE---FIRSE----------------------------------
SjFLS5                                FNSLS------NQDIPAE---FIRAE----------------------------------
McFLS5                                TLSKNTTD---ADNIPEE---FIRPE----------------------------------
AT5G43935                             -----------MNVERDQ---HISPP----------------------------------
AT5G63590                             -----------MEMEKNQ---HISSL----------------------------------
AT5G08640                             SSSLL------TEAIPLE---FIRSE----------------------------------
AT3G21420                             KSK--------PNKVPER---FIREE----------------------------------
Menispermum_canadense-RootLeafSt      RAR--------PTVIPER---CIRDM----------------------------------
Stephania_japonica|TRINITY_DN273      ------------------------------------------------------------
Sinomenium_acutum|TRINITY_DN1782      RRD--------PQCLPDR---YIQVQ----------------------------------
Menispermum_canadense-RootLeafSt      RRN--------SSCLPER---YIRNP----------------------------------
Stephania_japonica|TRINITY_DN159      RRD--------SYAVPEK---YIRNL----------------------------------
Menispermum_canadense-RootLeafSt      SSNN-------LKAIPLK---YIRPE----------------------------------
Stephania_japonica|TRINITY_DN210      SKN--------LGTIPTR---YIRAE----------------------------------
Stephania_japonica|TRINITY_DN290      MNE--------LKEIPSR---YIHPK----------------------------------
Stephania_japonica|TRINITY_DN116      AKK--------LKEVPYR---YVQCE----------------------------------
SaFLS5                                SNK--------LKDIPHR---YIQRE----------------------------------
Menispermum_canadense-RootLeafSt      SNK--------LKDIPHR---YIQRE----------------------------------
Menispermum_canadense-RootLeafSt      SKQ--------LKDVPAR---YLRPE----------------------------------
Sinomenium_acutum|TRINITY_DN5646      SKQ--------LKDVPAR---YLRPE----------------------------------
Menispermum_canadense-RootLeafSt      AKD--------MKEVPDR---YIRPE----------------------------------
Stephania_japonica|TRINITY_DN256      AK---------VEEVPDR---YVRPE----------------------------------
PsT6ODM                               KLT--------LAEIPSR---YVCAN----------------------------------
PsCODM                                KLT--------LAEIPSR---YTCTG----------------------------------
PsP7ODM                               ELT--------FAEVPSR---YVCTN----------------------------------
AT1G17020                             KEKT-------ITTVPPR---YVRSD----------------------------------
Sinomenium_acutum|TRINITY_DN6257      RKA--------ISTVPER---YVRND----------------------------------
Stephania_japonica|TRINITY_DN208      RKSV-------FDVVPNR---YIRDD----------------------------------
SmFLS                                 KS---------LKEVPKN---YIAPE----------------------------------
90714                                 ENG--------TAHVPQR---FVRPI----------------------------------
446843                                ESG--------IDEVPQR---FVKPA----------------------------------
79989                                 EKG--------LKEVPPS---YIRPV----------------------------------
AT2G38240                             QTG--------VPTVPNR---YVKPA----------------------------------
AT3G55970                             ESN--------LGAIPNR---YVKPL----------------------------------
Stephania_japonica|TRINITY_DN365      ESG--------LPCIPER---YVKPP----------------------------------
Menispermum_canadense-RootLeafSt      ESG--------LPCIPDR---YVKPP----------------------------------
Sinomenium_acutum|TRINITY_DN8084      ESG--------VPCIPDR---YVKPP----------------------------------
Stephania_japonica|TRINITY_DN769      ESN--------LSSLPDR---YIKPA----------------------------------
AT5G05600                             ESN--------LSSLPDR---YIKPA----------------------------------
AT3G11180                             ESN--------LTSLPDR---YIKPP----------------------------------
271401                                QNG--------LEEVPSR---FLQRS----------------------------------
92217                                 ERS--------CGSIPSC---FVRPE----------------------------------
Pp3c4_3409                            EQG--------LLEVPSS---YIRPA----------------------------------
AT4G16330                             TSSLGELESKTTSDSHKS--GFLLST----------------------------------
Stephania_japonica|TRINITY_DN249      ESGSGSGVPN-IINVPSQ---FIQPP----------------------------------
Menispermum_canadense-RootLeafSt      ETG--------ITSVPTQ---YIQPP----------------------------------
Sinomenium_acutum|TRINITY_DN7797      ETG--------ITSVPTQ---YIQPP----------------------------------
                                                                                                  

PpANS                                 QQNLLVNDGPTSVDFVRHDEFLKDDEIPVVDMALFE-------GDADTSKKSVEQMVNAC
Sm2ODD                                ----------LTPSLDHRDSHHSDQEIPSIDLLPFF-EPDSSPGIAAGRERIIQEIARAC
Sinomenium_acutum|TRINITY_DN1914      --------------HERPSPGVEELPVPLIDLADFL------SGDPLACSETSKLVGEAC
Sinomenium_acutum|TRINITY_DN2271      -----------------------MDSFPVIDMMNLN---------GEGRGSVMEMIKDAC
Sinomenium_acutum|TRINITY_DN6683      ---------------------KEKMEIPVVDLDGLC---------GNLRNETMELLHQAC
Sinomenium_acutum|TRINITY_DN8424      ------DVNGDQSSIISNGNHNKHFEIPVIDLEGII----NMDEDGVKWKMIIEQVKQAS
Sinomenium_acutum|TRINITY_DN5117      ------------ENLLNPAADTSSVGIPVVDLSGDR-------------PVVVDQIREAS
Sinomenium_acutum|TRINITY_DN2878      ------------EILSDLKPTGTSLAIPTIDLSNPR-------------AQVVDQIKRAS
Menispermum_canadense-RootLeafSt      --------------IDDYPCGGGAGGVPVVDLADPN---------------AAKLVGHAC
Stephania_japonica|TRINITY_DN769      --VDDY---PSVDAAAAVG------GVPVVDLNDPN---------------AMKLVSHAC
91439                                 -----------GYGPRDGRCTTLGLEIPVIDMLHDR-------------STMLRELKEAC
Pp3c25_8200                           ----------DQWPSLAHNDFQLAQELPTVDLSGLL------FGSEEERDKTADLLVKMF
Pp3c16_9590                           ----------DQWPSVSHNDFHMAQELPTVDLSDLH------HGSEESREATAKLLVKTF
105948                                ----------SHRARLSHDAFLPEVELPMIDFETLK--------SGAGTESLAREVGNAC
Pp3c26_14320                          ----------SDQPLPAQNLFSSSDALPTIDLYCAG---------------AAEQLAAAC
Pp3c13_6170                           ---------MDLALPSHNMFSASSHTLPTIDLHSAH---------------LGEQVVSAC
Menispermum_canadense-RootLeafSt      -----------EERMDMHHVVLTGDSIPIIDMSKWD----------VNREVVVDSICDAA
PpGA2ox3                              -----------DQRPVLEMEAKASDMIPIVDLSLLN------SDDPAVRNALVADIAEAC
Pp3c16_12680                          -----------DQRPVLEMEAKASDMIPIVDLSLLN------SDDPAVRNALVADIAEAC
Pp3c6_22580                           --------GQRPVLEMGSPPLASTHVIPIVDMSLLS------SSDPAVRASLVEEIVAAC
Pp3c5_4920                            --------DQRPMLEMDGPTLATSASIPIVDMSVLS------SSDPAQRASLVANIAEAC
Pp3c6_5720                            --------QKHLSNAELESTEDPELDFPVLDLSLLS-------GDKKHHDEVITAAAEAC
Pp3c16_11720                          --------QNHRPSLESASLEDPDLDIPVLDLSFLA------AGNSTQRAEVVAAAAKAC
Sinomenium_acutum|TRINITY_DN1144      ---------ADLPVVLSSPIAHQASEPPVINMANLA-----LDSESDKRAQELAKLARAA
144959                                ----------SDCPKVFHNQYIRGLELPVIDLDEDE-------------RVCLEKLRKAC
270397                                ------------KDRFQEAEVLDDSQVPIIDFSGDP-------------KYIVDAIAWAC
271987                                ------------NNRFQEAEVLDDSQVPIIDFSGDP-------------KYIVDAIAWAC
AT3G51240|AtF3H                       ------------DERPKVAYNVFSDEIPVISLAGID-------DVDGKRGEICRQIVEAC
SjF3H                                 ------------DERPKLAYNQFSDAIPVISLAGIE-------EVEGRRAEICKKIVEAC
Pp3c4_15600                           ---------NLRPSSTRMKNIPRTFQIPVIDMAKLN--------HPDFGENVVREIGRAC
Pp3c20_21833                          ------RSRATVLHPPVETCDLAQLHIPVIDMTGLD---------GENKDQVIADIAKAC
Pp3c25_13110                          ------------ESRPGPPVEANGSQIPVIDMSGLY---------DERRNQVLAEIAHAC
Pp3c25_13110                          ------------ESRPGPPVEANGSQIPVIDMSGLY---------DERRNQVLAEIAHAC
Pp3c1_41820                           -----------HMRPTVTHNDYTDLEIPVIDVSALF---DPPQHDEKVMEGLVAQVRDAC
Pp3c19_20510                          ----------------------------------------------------------MC
PpFLS                                 -----------MGSDLKQNGSSRELEVPVIDLQGSR---------GERRSVVVQQIRSAC
Pp3c1_540                             -----------MGSDLKHNGSSRELEVPVIDLQGSR---------GERRSVVVQQIRSAC
SmF3H                                 --------------DGFSGEVQDEERIPVIDLLDLE--------SSHGRQRIVGEIERAS
Sinomenium_acutum|TRINITY_DN1298      -------------TREDDAVAVEDHQIPTIDFSLLT-----NAGSVEQRSHAVRDLGNAC
Menispermum_canadense-RootLeafSt      ---------EDRLHNTLGATECLALKLPVIDFAELQ---------GPNRSQVLESLANAC
Sinomenium_acutum|TRINITY_DN4878      ---------EDRLHNTLGATECLALKLPVIDFAELQ---------GPNRSQVLESLANAC
Stephania_japonica|TRINITY_DN256      ------EDRLRNTLGKDQTAECVGLELPVIDFAELQ---------GSKRFQVLKSLSKAC
AT5G20400                             ---------TGDGEVQPLNAAVPEMDIPAIDLNLLL-------SSSEAGQQELSKLHSAL
AT5G20550                             ---------AVDDNGQHLNAAVPVMDIPAIDLSLLL-------SPSDDGREELSKLHSAL
Stephania_japonica|TRINITY_DN109      ------------RDREAPIDPSLSSSVPIIDLRLIS----SPNSSTQQKQDEIGKLKSAL
Menispermum_canadense-RootLeafSt      ---------RDDGSDNIDANSLSSSSIPVINLSLLS----SSTSSPKEREDEMEKLRLAL
Sinomenium_acutum|TRINITY_DN656_      ---------RDGGSNNINANSLSSSSIPVINLSLLS----SSTSSPKEREDEMEKLRLAL
73754                                 ------------EKRHNPEEVFEGIDLPCVDLQSKT---------------AMEDIKFAC
442385                                --------------IARVRCNTPLAGIPLIDFSQIH---------GQSRSKIIQDIANAA
270191                                --------------EHRPGQVNSTDGIPVIDLKGWHWEAAEWPQDRSYRESIVRQIGDAA
Stephania_japonica|TRINITY_DN202      -----------EHRSDSNFIPNQPEEIPVIDLSRLD--------DPEDVQNVISEIGDAC
Menispermum_canadense-RootLeafSt      -------------EHRPELTIAHTQGIPVIDLAPLT---QSPHNNSPAFADLVSQVGDAC
Sinomenium_acutum|TRINITY_DN5555      -------------EHRPELTIAHTQGIPVIDLAPLT---QSPHNNSPAFAHLVSQVGDAC
Sinomenium_acutum|TRINITY_DN453_      -------------EHRPTLTIFETEGIPVIDLALHE------------GEDLVGQIGDAC
Menispermum_canadense-RootLeafSt      -------------EHRPKLDSVVAEGIPLIDLAPLY-------HSDALHDNLIAQIGDAC
Stephania_japonica|TRINITY_DN116      -------------EHRAKLDSAVAEGIPLVDLSPLD--HSHGTCNSHGLGALVAQIGDAC
122648                                ---------------CKGITIKAPNNLPIIDLSGID-------SDDLKRKSAAEAIHLAC
Menispermum_canadense-RootLeafSt      ------------ENRPSKLALPVYQNTPIVDLGGGD---------SFNRANIVQQIFKAI
229355                                ------------------------------------------------------------
85121                                 --------------EGRPNAVHREESFPVLDLGAAL-------NSSKARAALVSQIREAC
Stephania_japonica|TRINITY_DN635      ------------SDRPRLSEVSQLEDFPLIDLSSTD------------RSFLIQQIHQAC
AT5G24530                             ------------SDRPRLSEVSQLEDFPLIDLSSTD------------RSFLIQQIHQAC
Stephania_japonica|TRINITY_DN975      ------------SDRPRLSEVVVSADIPIIDLSSAD------------RPHIIRQVGDAC
Menispermum_canadense-RootLeafSt      -----------SDRPRLSEVINSDVMIPIIDLSAGD------------RTHVVRQVGDAC
Sinomenium_acutum|TRINITY_DN1168      -----------SDRPRLSEVINSDDMIPIIDLAATD------------RTQVFRQIGDAC
Stephania_japonica|TRINITY_DN107      -----------SDRPNLSEVESSGDSIPLIDLRDLH---------GPNRAVIVQQLASAC
AT4G10500                             -----------SDRPNLSEVESSGDSIPLIDLRDLH---------GPNRAVIVQQLASAC
AT4G10490                             -----------SDRPKMSEVQTSGDSIPLIDLHDLH---------GPNRADIINQFAHAC
Menispermum_canadense-RootLeafSt      --------SERPNLADVQISSKITSPIPLIDLSYGL-------HDPPSRADLVTEIGLAC
Sinomenium_acutum|TRINITY_DN182_      --------SERPNLADVQISSKVTSPIPLIDLSYGL-------HDPPSRADLVTEIGLAC
Menispermum_canadense-RootLeafSt      ---SDR-----SNNLSDIIEPSAFSTIPLIDLCDLH---------GSRRADVIKEIGLAC
At4G22880|AtANS                       ------EELESINDVFLEEKKEDGPQVPTIDLKNIE------SDDEKIRENCIEELKKAS
McANS                                 ------EERRSMVDVLEEGNCIEGPQIPVVDFKAIV------SEDKVEREKCREELKKAA
SaANS                                 ------------------------------------------------------------
At5G63600|AtFLS5                      -----------SKQLESSTLGGSAVDVPVVDLSVSD------------EDFLVREVVKAS
AT5G63595                             -------------LSLQNNKIPSSQNFPVVDLSNTN------------GELVARKVAKAS
AT5G63580                             --------------------SLMAKTIPIIDLSNLD------------EELVAHAVVKGS
SaDAH                                 -----------DEQPELTTFKGPTPDIPVIDLSEPN------------EEKLVRALVSAS
McDAH                                 -----------DEQPELTTFKGPTPDIPVIDLSEPD------------EEKLVRALVSAS
gnl|onekp|UPOG_scaffold_2014390       -----------QEQPALTTFTGLVPEIPTIDFSDPD------------QENLVQTIVNAS
gnl|onekp|ZUHO_scaffold_2140761       -----------QEQPALTTFTGPVPEIPTIDFSDPD------------QENLVRTIANAS
gnl|onekp|YHFG_scaffold_2075658       -----------KEQPALTTFTGTVPEIPTIDFADQD------------ENHLVKLIAEAS
gnl|onekp|WFBF_scaffold_2042168       -----------KEQPALTTFTGPTPEIPTIDLSNPD------------QDDLVRIIADAS
ref|XP_026445813.1|                   -----------KEQPALTTFNGPIPEIPTIDLSDPD------------EDNLIRNIADAS
ref|XP_026455049.1|                   -----------KEQPALTTFNGPIPEIPTIDLSDPD------------EDNLIRNIADAS
gnl|onekp|NMGG_scaffold_2014268       -----------QEQPALTTFNGPIPEIPVIDISDPN------------EENLINLISSAS
gnl|onekp|ZGQD_scaffold_2055080       -----------TEQPALTTFNGPIPEIPTIDLSDPD------------QDHLIKLISKAS
gnl|onekp|ERXG_scaffold_2008894       -----------KEQPALTTFKGPIPEIPTIDLSDPD------------QENLVRIIAEAS
gnl|onekp|GOQJ_scaffold_2061079       -----------TEQPALTTFNGPIPEIPVIDVSNPD------------EDNLVELISNAS
SjFLS5                                -----------TEQPALTTFNGPIPEIPVIDFGNPD------------HEKLVEEIADAS
McFLS5                                -----------REQPALTTSAGPVPEIPTVDLSESS----------SDEESLVRSIRDAS
AT5G43935                             --------------------CLLTKKIPIVDLSDPS------------DELVAHAVVKAS
AT5G63590                             -------------------------DIPVIDLSNPD------------EELVASAVVKAS
AT5G08640                             -----------KEQPAITTFRGPTPAIPVVDLSDPD------------EESVRRAVVKAS
AT3G21420                             --------YERGVVVSSLKTHHLHHQIPVIDLSKLS------KPDNDDFFFEILKLSQAC
Menispermum_canadense-RootLeafSt      -------------AERPTMTSQPSMHIPIIDLFNLI------EGDEDQFQRELLKLGASC
Stephania_japonica|TRINITY_DN273      ---------MADERPTKATPQPSIHNIPIVDLSNLF------EGDEDQFQRELIKLGTSC
Sinomenium_acutum|TRINITY_DN1782      -----------VDRPKDTELYHVSSQIPIINLSLLL----------SGQEDERRKLDLAC
Menispermum_canadense-RootLeafSt      ----------EDRPENAALFPTPSNDIPVIDLSLLS----------DGHEEELKKLDLAC
Stephania_japonica|TRINITY_DN159      ----------EERCGNTCLFSASTHSIPVIDLSLLT----------DNCKEELKKFDLAC
Menispermum_canadense-RootLeafSt      --------LELEIASNNENAEASSSQVPVIDLSRLT-------DNEQFSQEEMAKFHFAC
Stephania_japonica|TRINITY_DN210      ------------IDREIVVTSIDNNEVPVIDLSKLI----LDGNNSGFSNEEMKKLHLAC
Stephania_japonica|TRINITY_DN290      -------------AETDRVSIDKSREIPVIDLQKLL---------HDQGGDQMASFHKAC
Stephania_japonica|TRINITY_DN116      -------------AESEHVAFDMSDQVPVVDLQNLL------HHDLTISSNEMAKFDVVC
SaFLS5                                -------------PESEHVLFEISDEVPVIDLQKIL--------HESFSSDEMAKLHMAC
Menispermum_canadense-RootLeafSt      -------------PESEHVLFEISDEVPVIDLQKIL--------HESFSSDEMAKLHMAC
Menispermum_canadense-RootLeafSt      -------------LADVVVSIHESPQIPVIDLHRLT--------DPRFAHIESDKLHCAC
Sinomenium_acutum|TRINITY_DN5646      -------------LADVVVSIHESRQIPVIDLDRLT--------DPRFAHIELDKLHCAC
Menispermum_canadense-RootLeafSt      -------------FESESVCHDKSIEIPVIDLSRIL--------DEQFCRDEMAKLHMAC
Stephania_japonica|TRINITY_DN256      -------------FESDLVCTDATFEIPVIDLSRIL--------DKESRGEEMAKLHKAC
PsT6ODM                               ---------ENLLLPMGASVINDHETIPVIDIENLL------SPEPIIGKLELDRLHFAC
PsCODM                                ----------ESPLNNIGASVTDDETVPVIDLQNLL------SPEPVVGKLELDKLHSAC
PsP7ODM                               --------DENLLLMTMGASEIDDETVPVIDLQNLL------SPEPAIGKSELDWLHYSC
AT1G17020                             -----------QDKTEVDDDFDVKIEIPIIDMKRLC--------SSTTMDSEVEKLDFAC
Sinomenium_acutum|TRINITY_DN6257      ------------LDPPFSTNPTLLPTLPTIDMNSLL--------DGESADSELEKLHLAC
Stephania_japonica|TRINITY_DN208      ------LRQDLMNVKNLDETDHLLPSLPIIDMKALL-------DEGEVMDLELEKLHSAC
SmFLS                                 --------------DKIPVVNEPGKSVPVVDLCDFD-------LSPEQHERVVHEIATAS
90714                                 ------------HDRPSKFSSPDLDDIPVINASQLS------------DKIELQKLDKAC
446843                                ------------EERSFSAARTEDDEVPVIHVAELD------------TAEGIAKLDSAC
79989                                 ---------SERPFLDKQIHLGDDGSIPVIDFSGLE---------DHRREDTMDQISRAC
AT2G38240                             ----------HQRPVFNTTQSDAGIEIPVLDMNDVW-----------GKPEGLRLVRSAC
AT3G55970                             --------SQRPNITPHNKHNPQTTTIPIIDLGRLY------TDDLTLQAKTLDEISKAC
Stephania_japonica|TRINITY_DN365      --------SERPWSTKMDGCDDPEDSIPLIDLGGLL----LGGKDEDLKRLTMDQISVAC
Menispermum_canadense-RootLeafSt      --------SERPSGTSSSSMDGQEDNIPLIDLGGLV------AGDEHLRNSTMDQISVAC
Sinomenium_acutum|TRINITY_DN8084      --------SERPSGTSSSSMDGQEDNIPLIDLGGLV------AGDEHLRNSTMDQISAAC
Stephania_japonica|TRINITY_DN769      -----------SLRPTTTEDAPTATNIPIIDLEGLF------SEEGLSDDVIMARISEAC
AT5G05600                             -----------SLRPTTTEDAPTATNIPIIDLEGLF------SEEGLSDDVIMARISEAC
AT3G11180                             -------SQRPQTTIIDHQPEVADINIPIIDLDSLF----------SGNEDDKKRISEAC
271401                                --------------LDSRVSAPFEESLPIIDHGKLL----------RNDPSELAKLGAAC
92217                                 -----------CERPGLAHDAFFQESFPVIDISGLG------EGSERERAEIVRGIGAAC
Pp3c4_3409                            -----------EERPSISELVG---EIPVIDLADGS-------------LDVTAQIGQAC
AT4G16330                             --------SSHRKLDLISHYPGDAASIPTVDLSSSD--------------SAREAIGDAC
Stephania_japonica|TRINITY_DN249      ---------EKRPVLGPGPGPGGESGVPVVDLSDWE--------------GAREEVGRAC
Menispermum_canadense-RootLeafSt      -----------ENRPGSIRETSSDSGVPVVDLFDFD---------AGHSSSVVEEVAGAC
Sinomenium_acutum|TRINITY_DN7797      -----------ENRPGSIRETSSDSGVPVVDLFDFD---------AGHSSSVVEEVAGAC
                                                                                                  

PpANS                                 EEWGYF---YLVNHGVELELMEKVETQAYEFFQL-STAEKEKHASHY-------------
Sm2ODD                                EEWGFF---QVVNHGLDCDLITQSLRASKDFFDL-SMEEKMKVRPPP---GTC---PVPM
Sinomenium_acutum|TRINITY_DN1914      KKHGFF---LVKNHGVDPSLIYDAQRLSDCFFDM-PLREKQRVQRKP---GE----NCGY
Sinomenium_acutum|TRINITY_DN2271      ENWGFF---ELVNHGIGHELMDSVERHTKEHYRK-CMEQRFKELVAS---KAD---LEGV
Sinomenium_acutum|TRINITY_DN6683      EKWGFF---KVANHGINVDLMEKVKRLVNLHYEE-HLKKRFYESDTP---KS----LESQ
Sinomenium_acutum|TRINITY_DN8424      ETGGFF---QVVNHGIPIETMDEMIEGVRRFHEQ-PTEERSKYYTRE---TTR---KVVY
Sinomenium_acutum|TRINITY_DN5117      RTLGFF---QITNHGVPSDLLDGLISSIKSFHEQ-PFEIKSKHYNRD---TST---GVSF
Sinomenium_acutum|TRINITY_DN2878      HKWGFF---QVINHSIPIEVIDETIKAFQSFYEL-PMELKKQYHEMD---P-----KVAF
Menispermum_canadense-RootLeafSt      ETWGVF---QVLNHGVSVRLLQEVESQGRRLFSL-PAHQKLKAARSP---DG----VSGY
Stephania_japonica|TRINITY_DN769      ETWGVF---QIVNHGVPMTLLQALEAQGRRLFSL-PAEHKLKAARLP---DG----ISGY
91439                                 QDWGFF---QVVNHGVDMEVVRNLRTLAYEFYVM-PSEEKRKWRRKT---GE----SAGY
Pp3c25_8200                           SEWGFV---QVINHGVPTEVTQKMMIQARNFFDL-PLEQKEKGVASS---SSKHE-GFGY
Pp3c16_9590                           SEWGFV---QVINHGVPTEVIEKMQNQARNFFDL-PLEQKEKGVASSTSKHE----GFGY
105948                                RDWGFF---QIVNHGVPDDLIQEMLLHADQFFHL-PYEQKEKAAIFP---R-----PLGY
Pp3c26_14320                          RDWGFF---QIQNHGIPLELLNRLRAHSHSFFEL-PLEQKERAAACS---ANS---FYGY
Pp3c13_6170                           RDWGFF---QVHNHGIPPELLNRLRAHAHCFFEL-PLQQKERVAACK---SNN---FYGY
Menispermum_canadense-RootLeafSt      EKWGFF---QIINHEVPVEVLEHVKAATVRFFGL-PADEKSKYSKEK---SPSN--SVRY
PpGA2ox3                              EKFGFF---QVMNHGVEESLIRRCEAEAHTMFEL-PLEVKERVHRPP---QT----SFGY
Pp3c16_12680                          EKFGFF---QVMNHGVEESLIRRCEAEAHTMFEL-PLEVKERVHRPP---QT----SFGY
Pp3c6_22580                           EKYGFF---QVVNHGVSENLILRCETEAHKMFEL-PLEVKERVHRPP---GT----SFGY
Pp3c5_4920                            EKFGFF---QVVNHGVDESLIHRCEMEAHKMFEL-PLDVKERVHRPP---GT----SFGY
Pp3c6_5720                            QNWGFF---QIQNHGIDQRLIEKCKEEALRMFQL-PLEAKKRCDRPP---GT----SFGY
Pp3c16_11720                          QTWGFF---QIQNHGIDQKLIVQCEEEAHRMFQL-PLDVKERCHRAP---GA----TFGY
Sinomenium_acutum|TRINITY_DN1144      EEWGLF---LLDHHGIPSEVLCSVKEAVSGFFSL-PFDEKKASVGTY---RSVD--NMGY
144959                                EEWGFF---NVVSHGVPQDLMKSMEGLSKSFFGL-PVESKIQATEGS--------WKFRL
270397                                QEWGFF---QAINHGVPIASMKNVLKLAKEIFNQ-TSEENEAYNSLGNKLSDDPSEAYRY
271987                                QEWGFF---QAINHGVPIASMKNVLKLAKEIFNQ-TSEENEAYNSLGNKLSDDPSEAYRY
AT3G51240|AtF3H                       ENWGIF---QVVDHGVDTNLVADMTRLARDFFAL-PPEDKLRFDMSG---GK----KGGF
SjF3H                                 EDWGIF---QVVDHCVDSKLVAEMTRLAREFFAL-PPEEKLRFDMSG---GK----KGGF
Pp3c4_15600                           EEWGFF---QVINHGFSAELMQGAMQMCGEFFAL-PMEEKKLYSMKT---SS----GIGY
Pp3c20_21833                          EEWGFF---QVLNHGVPPSLMRDMRQLSEEFFAL-SPEEKEVNKIKP---GT----SVGY
Pp3c25_13110                          QEWGFF---QVINHGVSPALMADILMVTKEFFAL-SQKEKEVNAMKP---GA----TVGY
Pp3c25_13110                          QEWGFF---QVINHGVSPALMADILMVTKEFFAL-SQKEKEVNAMKP---GA----TVGY
Pp3c1_41820                           LHWGFF---QIVNHGIPEELLERFHGQGKQFFAL-PFAEKMKVARQQ---GQ----YTGY
Pp3c19_20510                          SVYGNLYKLLVVNHDIPQPVLDAALKAARDFFEM-PSKEKQSYEKET---SESN--GSDN
PpFLS                                 VEWGLF---QVINHDISPALMKKMFQVAKEFFDL-PMEEKWKYSSSE--RTTTVDLFHGY
Pp3c1_540                             VEWGLF---QVINHDISPALMKKMFQVAKEFFDL-PTEEKWKYSSSE--RTTTVDLFHGY
SmF3H                                 REWGFF---QVTNHGVSEETMEGIVRAALEFFGQ-PMEQRMELFSGE---PKMN--GTRY
Sinomenium_acutum|TRINITY_DN1298      RDWGFF---LVINHGVPEKLIERMLDECKSFFDL-TEEEKQEFA------GEHVLDPIRC
Menispermum_canadense-RootLeafSt      EEYGFF---QVINHGIPYDDLLNMIVVGKQFFEL-PFQERAKYMSGD---VHA---LVRY
Sinomenium_acutum|TRINITY_DN4878      EEYGFF---QVINHGIPYDDLLNMIVVGKQFFEL-PFQERAKYMSGD---VHA---LVRY
Stephania_japonica|TRINITY_DN256      EEYGFF---QVINHGIPHDDLKNMIDVAKQFFEL-PFEEREKYMSLD---LHA---PVRY
AT5G20400                             STWGVV---QVMNHGITKAFLDKIYKLTKEFFAL-PTEEKQKCAREI---DS----IQGY
AT5G20550                             STWGVV---QVINHGITKALLDKIYKLTKEFCAL-PSEEKQKYAREI---GS----IQGY
Stephania_japonica|TRINITY_DN109      TSWGLF---QAIGHGIPSSLLVELHEMAKGFFDL-PMEEKKKYAMNK---DGTQNYLEGY
Menispermum_canadense-RootLeafSt      TSWGLF---QAIGHGIPSSLLDELHEISKEFFDL-PIEEKHRYSIEK---EG----TQGY
Sinomenium_acutum|TRINITY_DN656_      TSWGLF---QAIGHGIPSSLLDELHEISKEFFDL-PIEEKHRYSIEK---DG----TQGY
73754                                 EEWGFF---ELINHGVPEDVIEDMVKNTHTFFNL-STTEKMKYFSED---VFN---PMRF
442385                                QEWGFF---QVINHSVPLALMDAMMSAGLEFFNL-PLEEKMAYFSED---YKL---KLRF
270191                                QEWGFF---QIVNHGVSQRVLDEVESSAREFFDL-DLEEKRKVTRTA---------DNAM
Stephania_japonica|TRINITY_DN202      EKWGFF---QVLNHGVPSDARQRVEKTVKMFFDL-PMEEKIKVKRDD---------VNPV
Menispermum_canadense-RootLeafSt      RDWGFF---QIINHGVPADLRSKTLTAANSFFAL-SLEEKRKVLRNE---------ANPF
Sinomenium_acutum|TRINITY_DN5555      RDWGFF---QIINHGVPADLRSKTLTAANSFFAL-SLEEKRKVLRNE---------ANPF
Sinomenium_acutum|TRINITY_DN453_      REWGFF---QVINHGIPTHLQQRILMSSKTFFAL-PLEEKRKISRDE---------VNPL
Menispermum_canadense-RootLeafSt      REWGFF---QVINHGIPTHLQQRILMASKKFFAL-PLEEKRKISRDE---------VNPL
Stephania_japonica|TRINITY_DN116      RDWGFF---QVINHGIPTNLLHGIQMSAKKFFDL-PLEEKRKVSRDG---------VNPL
122648                                QKWGFF---QVIGHGISNELMQDIIKMVHYFFNL-PAKERMVYYSTD---IYK---SFRF
Menispermum_canadense-RootLeafSt      EEFGFF---QMINHGVPEELMEEVMSVGKEFFEM-PVEERLRFCSDE---TLVK--PVTV
229355                                --------------------MASMMELVHDFFRL-PIEDRSVYYSED---SSS---KFRM
85121                                 VNWGFF---QVINHGVPHSLVDEMQSVAREFHAL-PNEEKMRYFSTD---IES---RMRY
Stephania_japonica|TRINITY_DN635      ARFGFF---QVINHGVNKQIIDEMVSVAREFFSM-SMEEKMKLYSDD---PTK---TTRL
AT5G24530                             ARFGFF---QVINHGVNKQIIDEMVSVAREFFSM-SMEEKMKLYSDD---PTK---TTRL
Stephania_japonica|TRINITY_DN975      RTHGFF---QVVNHGVAAESTEGMLEIAREFFHL-PLDVKLKFYSDD---PSK---TMRL
Menispermum_canadense-RootLeafSt      RNHGFF---QVINHEVPVVSTEGMLETAREFFHL-PLDVKMKFYSDD---PSK---TMRL
Sinomenium_acutum|TRINITY_DN1168      RTHGFF---QVINHGVPVSSTEGMLEIAREFFHL-PLDVKMKFYSDD---PSK---TMRL
Stephania_japonica|TRINITY_DN107      STYGFF---QIKNHGVPDTTVNKMQTVAREFFHQ-PESERVKHYSAD---PTK---TTRL
AT4G10500                             STYGFF---QIKNHGVPDTTVNKMQTVAREFFHQ-PESERVKHYSAD---PTK---TTRL
AT4G10490                             SSCGFF---QIKNHGVPEETIKKMMNAAREFFRQ-SESERVKHYSAD---TKK---TTRL
Menispermum_canadense-RootLeafSt      QNYGFF---QIKNHGISDSLMDGMLRVARDFFRL-PESERMKSYSDD---PSK---PTRL
Sinomenium_acutum|TRINITY_DN182_      QNYGFF---QIKNHGISDSLMDGMLRVARDFFRL-PESERMKSYSDD---PSK---PTRL
Menispermum_canadense-RootLeafSt      QHYGFF---QVKNHGVSNSVIYRMLGIAKEFFKL-PESERMKSYSDD---PSK---AFRL
At4G22880|AtANS                       LDWGVM---HLINHGIPADLMERVKKAGEEFFSL-SVEEKEKYANDQ---ATGK--IQGY
McANS                                 TEWGVM---HLVNHGIPDEVLNRVKEAGKAFFDL-PVEEKEKYANDM---ENGK--ISGY
SaANS                                 -----------------------------------MENGK----------------ISGY
At5G63600|AtFLS5                      EEWGVF---QVVNHGIPTELMRQLQMVGTQFFEL-PDAEKETVAKEE---D-----FEGY
AT5G63595                             EEWGIF---QVVNHGIPTELIRRLHKVDTQFFEL-PESKKEAVAKPA---NSKE--IQGY
AT5G63580                             EEWGIF---HVVNHGIPMDLIQRLKDVGTQFFEL-PETEKKAVAKQD---GSKD--FEGY
SaDAH                                 EEWGIF---QVVNHGIPTDVIDKFMRVGREFFEL-PQEEKMAYARPP---GATS--LEGY
McDAH                                 EEWGIF---QVVNHGIPTDVIDKFMRVGREFFEL-PQEEKMAYARPP---GATS--LEGY
gnl|onekp|UPOG_scaffold_2014390       RDWGLF---QIVNHGIPAEVIKNLQKVGKEFFEL-PLEEKEKIAKPA---GAKS--LEGY
gnl|onekp|ZUHO_scaffold_2140761       RDWGLF---QILNHGIPAEVIKKLQKVGKEFFEL-PLEEKEKIAKPA---DAKS--LEGY
gnl|onekp|YHFG_scaffold_2075658       QEWGLF---QIVNHGLPVEVIKKLQDVGKEFFEL-PQEEKEEYARPP---GAAY--LEGY
gnl|onekp|WFBF_scaffold_2042168       KEWGLF---QIVNHGLPSEAIKKLQDAGRGFFEL-PQEEKEVYARPP---GANH--LEGY
ref|XP_026445813.1|                   KEWGFF---QVINHDIPMDVIQKLQKVGREFFEL-PLEEKETYARPV---GAET--LEGY
ref|XP_026455049.1|                   KEWGFF---QVINHDIPMDVIQKLQNVGREFFEL-PIEEKETYARPA---GAET--LEGY
gnl|onekp|NMGG_scaffold_2014268       QEWGFF---QVVNHGVPTEVIEKLQRVGKEFFEL-PIEEKESYARAP---GSDS--LEGY
gnl|onekp|ZGQD_scaffold_2055080       QEWGFF---QAINHGVPTEVIQKLQSVGKEFFEL-PLEEKEAYARAP---GSDS--LEGY
gnl|onekp|ERXG_scaffold_2008894       KEWGFF---QVINHGIPSEVIKKLQNVGKEFFEL-SSEEKEVYAKPP---GSTS--IEGY
gnl|onekp|GOQJ_scaffold_2061079       QEWGFF---QIINHSIPIEVTKKFQSVGKDFFEL-SNEEKEVYAKPP---GAES--LEGY
SjFLS5                                REWGFF---QIVNHGIPGEVIEELQKAGKEFFEL-DQSEKEEYARDD---NGS---LEGY
McFLS5                                REWGFF---QIVNHGIPIQVIERLQRAGKEFFEL-SQEEKEAYARVS---GDSG--LEGY
AT5G43935                             EEWGIF---QLVNHGIPAELMRRLQEVGRQFFEL-PASEKESVTRPA---DSQD--IEGF
AT5G63590                             QEWGIF---QVVNHGIPTELILRLLQVGMEFFEL-PETEKEAVAKPE---DSLD--IEGY
AT5G08640                             EEWGLF---QVVNHGIPTELIRRLQDVGRKFFEL-PSSEKESVAKPE---DSKD--IEGY
AT3G21420                             EDWGFF---QVINHGIEVEVVEDIEEVASEFFDM-PLEEKKKYPMEP---GT----VQGY
Menispermum_canadense-RootLeafSt      QEWGFF---QVVNHGIDKELLERMEKMAMEFFML-PVEEKKKYPVEP---GT----VQGY
Stephania_japonica|TRINITY_DN273      QEWGFF---QVVNHGIDKELLERMEKLTKEFFML-PLEEKKKYTMEP---GT----IQGY
Sinomenium_acutum|TRINITY_DN1782      REWGFF---QIINHGIAEEVLHNVKLSVEEFFQL-PLEDKKKNKMEA---ND----VQGY
Menispermum_canadense-RootLeafSt      KEWGFF---QVTNHGAAPEVLQGMKDAVARFFEL-PLEKKNKYSMPE---ND----IQGY
Stephania_japonica|TRINITY_DN159      AEWGFF---QVINHGIAQEILLGMKDAAVSFFKL-PLEEKEKYSMPP---ND----IQGY
Menispermum_canadense-RootLeafSt      QEWGFF---QLVNHGVEEDVIEKMIRDVSEFFKL-PFEEKMACSQDA---GQ----MEGY
Stephania_japonica|TRINITY_DN210      QEWGFF---QLVNHGVDEEAMKKIVEDVMEFFEL-PLELKKECSSE----------IEGY
Stephania_japonica|TRINITY_DN290      KDWGFF---QLVNHGVEEGIIEKIKGDAEEFFRL-PLEKKKAYAQQP---GS----VQGY
Stephania_japonica|TRINITY_DN116      KDWGFF---QLINHGVDEELIRKMASNAEEFFNL-PLEEKKAYAQLP---QD----FQGY
SaFLS5                                KDWGFF---QIINHGVDEELIKRMLSDVEEFFNL-PLEEKKAYAQLP---NS----FQGY
Menispermum_canadense-RootLeafSt      KDWGFF---QIINHGVDEELIKRMLNDVEEFFKL-PLEEKKAYAQLP---NS----FQGY
Menispermum_canadense-RootLeafSt      QDWGFF---QLINHGVSEDVIEKMKVDTQEFFKM-PLEEKETYSQLP---NT----IEGY
Sinomenium_acutum|TRINITY_DN5646      QDWGFF---QLINHGVSEDVIEKMKVDTQEFFKM-PLEEKETYSQLP---NT----IEGY
Menispermum_canadense-RootLeafSt      EEWGFF---QLINHGL-EEAVEKMKTDVEEFFKQ-PLEAKKAYAQQP---NS----AEGY
Stephania_japonica|TRINITY_DN256      EEWGFF---QLINHG-SEAAVERMKNDVEEFFKQ-PLEAKKAYAQKP---NS----AEGY
PsT6ODM                               KEWGFF---QVVNHGVDASLVDSVKSEIQGFFNL-SMDEKTKYEQED---GD----VEGF
PsCODM                                KEWGFF---QLVNHGVDALLMDNIKSEIKGFFNL-PMNEKTKYGQQD---GD----FEGF
PsP7ODM                               KEWGFF---QLVNHGVDALLVDHVKSEIHSFFNL-PLNEKTKYGQRD---GD----VEGF
AT1G17020                             KEWGFF---QLVNHGIDSSFLDKVKSEIQDFFNL-PMEEKKKFWQRP---DE----IEGF
Sinomenium_acutum|TRINITY_DN6257      KDWGFF---QLLNHGVSASLVEKVRIGIQDFFNM-TIEEKQKFWQKP---GE----VEGF
Stephania_japonica|TRINITY_DN208      KDWGFF---QLVNHNVNEHLVEKVKGGIQDFFNL-SIEEKQKYWQKP---GD----VEGF
SmFLS                                 SEWGFF---QVINHGID---VAKPQKASRDFFEL-PKEEKLKYAAKE---YGFK--SDGY
90714                                 REWGFF---QLTDHGIPPALMQSARGVIREFFRL-PQEEKESYTASS---TKLR--REGY
446843                                RDWGFF---QLIGHGIPPELLKQVRKTVRDFFRL-PREQREAYAIRSDAPSLAS--QEGY
79989                                 EEWGFF---QLINHCVPVPVMDRTVAAAREFFDL-PLEEKQVYANKP---WS----LVGY
AT2G38240                             EEWGFF---QMVNHGVTHSLMERVRGAWREFFEL-PLEEKRKYANSP---DT----YEGY
AT3G55970                             RELGFF---QVVNHGMSPQLMDQAKATWREFFNL-PMELKNMHANSP---KT----YEGY
Stephania_japonica|TRINITY_DN365      REWGFF---QVVNHGVRPELMTQALEVWRQFFKL-PVEEKQVYANSP---RT----YEGY
Menispermum_canadense-RootLeafSt      REWGFF---QVVNHGVSPELMLRALEAWRLFFNL-PVEQKQVYANSP---RT----YEGY
Sinomenium_acutum|TRINITY_DN8084      REWGFF---QVVNHGVSPELMLRALEAWRLFFNL-PVEQKQVYANSP---RT----YEGY
Stephania_japonica|TRINITY_DN769      RGWGFF---QVVNHGVKPELMDAARENWREFFHM-PVNAKETYSNSP---RT----YEGY
AT5G05600                             RGWGFF---QVVNHGVKPELMDAARENWREFFHM-PVNAKETYSNSP---RT----YEGY
AT3G11180                             REWGFF---QVINHGVKPELMDAARETWKSFFNL-PVEAKEVYSNSP---RT----YEGY
271401                                AEWGFF---QVVNHDIPISLLERVREAARQFFHL-SHEEKLEFAIKP---GS----CEGY
92217                                 KDWGFF---HVTNHGVPLQLMDGMRRAAEIFFER-PMCEKLQFSTPP---GEMA--AEGY
Pp3c4_3409                            REWGFF---QVVNHGVPKELLNRMLELGAHFYAK-PMEEKLAYACKD---PGTA--PEGY
AT4G16330                             RDWGAF---HVINHGVPIHLLDRMRSLGLSFFQDSPMEEKLRYACDS---TSAA--SEGY
Stephania_japonica|TRINITY_DN249      RDWGGF---QVRNHGVGIGLLNQMRSAGLHLFRECSMEEKLRYSCDP---HTPA--SEGY
Menispermum_canadense-RootLeafSt      RDWGAF---QVRNHGVPNRLLDYMRKAGRSFFEKCSMSEKRRYCCDP---YSPA--SEGY
Sinomenium_acutum|TRINITY_DN7797      RDWGAF---QVRNHGVPNRLLDYMRKGGRSFFEKCSMSEKRRYCCDP---YSPA--SEGY
                                                                             .                    

PpANS                                 -----SLLE--K--VKRWSEGIIL----------KPAETNLDD--------YDNQLSPPE
Sm2ODD                                GFCHNSGID--G--LVERKEHLFF-FAEDGSPTKSPDSF------------SKYNV-WPG
Sinomenium_acutum|TRINITY_DN1914      SSAFTGRFS--S--RLPWKETLTFRYS-------DDPKCSTLV--------QDYFVDIMG
Sinomenium_acutum|TRINITY_DN2271      ETEIS---------DMDWESTFFL-RH-------LPE--------------SNMSE-IPD
Sinomenium_acutum|TRINITY_DN6683      GVLV----------DTDWESSFFI----------WHRPT------------SNIHE-FTN
Sinomenium_acutum|TRINITY_DN8424      NSNFDLFQS--P--VANWRDSIIC-IM-------APYPL------------------HPE
Sinomenium_acutum|TRINITY_DN5117      STNFDLYHS--K--AASWRDTLTV-RL-------GPEPP------------EANRI----
Sinomenium_acutum|TRINITY_DN2878      YSNFNIFWS--K--AVNWKDSLRV-YT-------APDPP------------------SPD
Menispermum_canadense-RootLeafSt      GLARISSFF--P--KLMWSEGFTI-LG-------SPL--------------HHARQLWPH
Stephania_japonica|TRINITY_DN769      GLARISSFF--P--KLMWSEGFTI-VG-------SPI--------------EHARQLWPD
91439                                 GA-FGKSSD--G--TSDWVDTLCM-YL-------SPESA------------RNVETVWPD
Pp3c25_8200                           GVESGFYYA-----GKPWIDRFQC-RW-------SPVCEIREP--------VEKVF-SPS
Pp3c16_9590                           GVESGFYYA--G---KPWIDRFQC-RW-------SPVCEIREP--------VEKVF-SPT
105948                                NGRYKDLSS--S---APWVEAMAM-QQ-------TPYSTVD----------ETVDRVWPG
Pp3c26_14320                          GIAKGRTYS-----PNAWMEAFHM-EW-------TPASQVRR---------HMERIGIPQ
Pp3c13_6170                           GVSKARTYF--P---NDWMEAFDM-EW-------TPISRVRRHV-------QQVGLAHAR
Menispermum_canadense-RootLeafSt      GTSFVPEAE--R--SLEWKDYLSL----------FFTSE------------EDASFLWPQ
PpGA2ox3                              GANTWVNQT-----VMHWAESFHM-QL-------YPKSNI-----------REFSSKLFA
Pp3c16_12680                          GANTWVNQT-----VMHWAESFHM-QL-------YPKSNIRE---------FSSKL-FAE
Pp3c6_22580                           GANTWVNQT-----VMHWAESFHM-QL-------HPKSNI-----------REFSRKLFT
Pp3c5_4920                            GANTWINQT-----VMHWAESFHM-QL-------HPQSNIKE---------FSGKL-FAE
Pp3c6_5720                            GSNTWVNQK-----VQHWAESFHL-QL-------KPMSNVPA---------MASKL-FPD
Pp3c16_11720                          GANTWINQK-----VMHWAESFHM-QL-------NPTSNIRE---------MASKL-FPE
Sinomenium_acutum|TRINITY_DN1144      GRNFVKSSE--Q--PLDWIDRLTM-RA-------APNWD------------SEGLDVWPR
144959                                YESFSRKKY--T--ACSWVEGLNVHDL-------SAIPQ------------IASCA-WPE
270397                                GSGFNNRKD--A--KPIDLKYFLR----------LDYSL------------AQQEDIWPE
271987                                GSGFNNRKD--E--KAIDLKYFLR-LD-------YSLA-------------RQEDI-WPE
AT3G51240|AtF3H                       IVSSHLQGE--A--VQDWREIVTY-FS-------YPVRN------------RDYSR-WPD
SjF3H                                 IVSSHLQGE--A--VQDWREIVTY-FS-------YPKRA------------RDYSR-WPD
Pp3c4_15600                           GRRMAVKEG--V--RVDWVDRLGF----------WSASE------------EHRKRQPLD
Pp3c20_21833                          GRLFETSTT-----VANWVDRITI-WS-------YGEQK------------RTEPCMPPK
Pp3c25_13110                          GRLFETKNS-----VANWIDRLVM-WT-------YGEKQ------------KLAEPCMPL
Pp3c25_13110                          GRLFETKNS-----VANWIDRLVM-WT-------YGEKQ------------KLAEPCMPL
Pp3c1_41820                           GHATVKKGD-----VRPWSEGFYFAND-------GSTAE------------FAKKL-WPE
Pp3c19_20510                          GIQSLESKD--K--VVDWGDVMFH---------------------------EDLKN-WPA
PpFLS                                 GTKEFGTKG-----ALDQGDQLRH-RT-------LPLSA------------RAYEQ-WPS
Pp3c1_540                             GTKEFGTKG-----ALDQGDQLRH-RT-------LPLSA------------RAYEQ-WPS
SmF3H                                 GTRLDETG------VQDWRDFLVVGKC-------HPLSE------------ETFET-WPS
Sinomenium_acutum|TRINITY_DN1298      GTNFNASME--K--PFFWRDFLKV-FV-------HPQFH------------------SPH
Menispermum_canadense-RootLeafSt      GTSFSQNLD--K--VFSWRDFLKL-IC-------YPLS-------------DVLPF-WPS
Sinomenium_acutum|TRINITY_DN4878      GTSFSQNLD--K--VFSWRDFLKL-IC-------YPLSD-------------VLPF-WPS
Stephania_japonica|TRINITY_DN256      GTSFSQNSD--K--TFCWRDLLKL-NC-------HPLS-------------KMLPF-WPS
AT5G20400                             GNDMILWDD--Q--VLDWIDRLYI-TT-------YPEDQ------------RQLNF-WPE
AT5G20550                             GNDMILWDD--Q--VLDWIDRLYI-TT-------YPEDQ------------RQLKF-WPD
Stephania_japonica|TRINITY_DN109      GNDLVISEE--Q--TLEWSDRLYL-LI-------KPKDE------------RKLNF-WPE
Menispermum_canadense-RootLeafSt      GNDPPISDD--Q--ILDWSDRLYL-MV-------KPEDQ------------RKLKL-WPH
Sinomenium_acutum|TRINITY_DN656_      GNDPPISDD--Q--ILDWSARLYL-MV-------KPEDQ------------RKLKL-WPH
73754                                 CTSLTPSKE--S--YLDWHDHLQH-WFKCDNLNNHPYPN------------IPIHYGYVT
442385                                CTSFVPSTE--A--HWDWHDNLTH-Y--------FPPYG------------DEHP--WPK
270191                                GYFDMELTK--N--VRDWKEVYDYLAC-------ERAEIAPK---------QVFANKWPS
Stephania_japonica|TRINITY_DN202      GYHDGEHTK--N--VKDWKEVFDIYFK-------DPMVIPSTTDPEDEGLRLVYNK-WPQ
Menispermum_canadense-RootLeafSt      GYYDTEHTK--N--VRDWKEVFDFTLL-------NPTAKNNQDF-------GHLKNKWPQ
Sinomenium_acutum|TRINITY_DN5555      GYYDTEHTK--N--VRDWKEVFDFTLL-------NPTAKNNQDF-------GHLKNKWPQ
Sinomenium_acutum|TRINITY_DN453_      GYYDTEHTK--N--VRDWKEVFDF-TV-------ENPTIIPASNELGNHELQELRNQWPQ
Menispermum_canadense-RootLeafSt      GYYDTEHTK--N--VRDWKEVFDF-TV-------ENPTIIPASHEPEDHELQELRNQWPQ
Stephania_japonica|TRINITY_DN116      GYYDTEHTK--N--VRDWKEVFDF-TV-------KDPAFIPASHELGNDELQELRNQWPQ
122648                                STGSIASAK-----KKFWSDYLFQ-HC-------QP---------------ALHEDDVPE
Menispermum_canadense-RootLeafSt      SSSIMYGRE--E--VHYWRDKLRH-FC-------HPVE-------------ESMHL-WPS
229355                                GTSFET--------RRMWQDYLHQ-AC-------YPP--------------CEIAQ-LPT
85121                                 GTSFNITQD--K--VFSWRDFLRH-SC-------LPL--------------SEIQNLWPD
Stephania_japonica|TRINITY_DN635      STSFNVKKE--E--VNNWRDYLRL-HC-------YPI--------------HKYVNEWPS
AT5G24530                             STSFNVKKE--E--VNNWRDYLRL-HC-------YPI--------------HKYVNEWPS
Stephania_japonica|TRINITY_DN975      STSFNVKKE--T--VHNWRDYLRL-HC-------YPL--------------EKFVQDWPC
Menispermum_canadense-RootLeafSt      STSFNVKKE--T--VHNWRDYLRL-HC-------YPL--------------EKFAQDWPS
Sinomenium_acutum|TRINITY_DN1168      STSFNVKKE--T--VHNWRDYLRL-HC-------YPL--------------EKFAQDWPS
Stephania_japonica|TRINITY_DN107      STSFNVGAD--K--VLNWRDFLRL-HC-------FPI--------------EDFIEEWPS
AT4G10500                             STSFNVGAD--K--VLNWRDFLRL-HC-------FPI--------------EDFIEEWPS
AT4G10490                             STSFNVSKE--K--VSNWRDFLRL-HC-------YPI--------------EDFINEWPS
Menispermum_canadense-RootLeafSt      LTSFNVKTE--K--VSNWRDLLRL-HC-------HPL--------------EDYVNEWPT
Sinomenium_acutum|TRINITY_DN182_      LTSFNVKTE--K--VSNWRDLLRL-HC-------HPL--------------EDYVNEWPT
Menispermum_canadense-RootLeafSt      CTSFNVRTE--Q--VSSWRDFLRL-HC-------YPL--------------EDYIHEWPT
At4G22880|AtANS                       GSKLANNAS--G--QLEWEDYFFH-LA-------YPEEK------------RDLSI-WPK
McANS                                 GSKLANNAS--G--RLEWEDYFFH-LV-------FPEDK------------RDMSV-WPK
SaANS                                 GSKLANNAS--G--RLEWEDYFFH-LV-------FPEDK------------RDMSV-WPK
At5G63600|AtFLS5                      KKNYLGG-------INNWDEHLFH-RL-------SPPSI------------INYKY-WPK
AT5G63595                             ------EMD--D--VQGRRSHIFH-NL-------YPSSS------------VNYAF-WPK
AT5G63580                             TTNLKYVKG--E----VWTENLFH-RI-------WPPTC------------INFDY-WPK
SaDAH                                 ETRFERDYV--G--KKAWADLLFH-NV-------WPPSI------------VNYSF-WPK
McDAH                                 ETRFERDYV--G--KKAWADLLFH-NV-------WPPSI------------VNYSF-WPK
gnl|onekp|UPOG_scaffold_2014390       GTRLQKEVE--G--KKTWVDHLFH-NV-------WPPSR------------INYQF-WPK
gnl|onekp|ZUHO_scaffold_2140761       GTRLQKEVE--G--KKTWVDHLFH-NV-------WPPSR------------INYHF-WPK
gnl|onekp|YHFG_scaffold_2075658       GTKLQKEVG--G--KKTWVDYLFH-NI-------WPPHK------------INYQF-WPK
gnl|onekp|WFBF_scaffold_2042168       GTKLQKEME--G--KKTWVDYLFH-NI-------WPEHR------------INYRF-WPK
ref|XP_026445813.1|                   GTKLQKEIE--G--KKAWVDYLFH-NV-------WPPSR------------INYRF-WPK
ref|XP_026455049.1|                   GTKLQKEIE--G--KKAWVDYLFH-NV-------WPPSR------------INYRF-WPK
gnl|onekp|NMGG_scaffold_2014268       GTKLQKEVD--G--KKTWVDYLFH-NV-------WPPSK------------INYQV-WPK
gnl|onekp|ZGQD_scaffold_2055080       GTKLQKEVD--G--KKTWVDYLFH-NV-------WPPSR------------INYQI-WPK
gnl|onekp|ERXG_scaffold_2008894       GTKLQKEIE--G--KKAWVDHLFH-NI-------WPPSR------------INYKF-WPT
gnl|onekp|GOQJ_scaffold_2061079       GTKLQKEIE--G--KKAWVDHLFH-NI-------WPPSR------------INYQF-WPT
SjFLS5                                GTKLQKEIE--G--KKAWVDYLFH-NV-------WPPSR------------INYRF-WPK
McFLS5                                GTKLQKEIE--G--KKAWVDYLFH-NV-------WPPSR------------INYRF-WPK
AT5G43935                             ---FSKDPK--K--LKAWDDHLIH-NI-------WPPSS------------INYRY-WPN
AT5G63590                             RTKYQKDLE--G--RNAWVDHLFH-RI-------WPPSR------------VNHKF-WPK
AT5G08640                             GTKLQKDPE--G--KKAWVDHLFH-RI-------WPPSC------------VNYRF-WPK
AT3G21420                             GQAFIFSED--Q--KLDWCNMFAL-GV-------HPPQI------------RNPKL-WPS
Menispermum_canadense-RootLeafSt      GQAFVLSED--Q--KLDWCNMLAL-GL-------EPHFI------------RNPKL-WPA
Stephania_japonica|TRINITY_DN273      GQAFVFSED--Q--KLDWCNMFAL-GV-------EPQFI------------RNPKL-WPA
Sinomenium_acutum|TRINITY_DN1782      GQAYVVSHE--Q--KLDWCDLSFL-LT-------MPPKF------------KNLKY-WPT
Menispermum_canadense-RootLeafSt      GHAFVVSTE--Q--KLDWADTLIL-VV-------YPTNF------------RKYKY-WPA
Stephania_japonica|TRINITY_DN159      GHAYVASTE--Q--KLDWSDALIM-VV-------YPTHY------------RKYKY-WPA
Menispermum_canadense-RootLeafSt      GQSFVFSEE--Q--KLDWGDMLFL-FT-------QPPSS------------RKFKF-WPS
Stephania_japonica|TRINITY_DN210      GQAFVLSEE--Q--KLDWGDMLYL-FT-------RPDIQ------------RNYKV-WPA
Stephania_japonica|TRINITY_DN290      GQAFVVSEE--Q--KLEWCDLFGL-RT-------FPIAE------------RLTKV-WPT
Stephania_japonica|TRINITY_DN116      GQAFVVSEE--Q--KLEWSDMLSI-RT-------LPLYQ------------RNMLF-WPK
SaFLS5                                GQELVVSQE--Q--KLDWSDMLVL-HT-------LPISR------------RNMKF-WPI
Menispermum_canadense-RootLeafSt      GQELVVSQE--Q--KLDWSDMLVL-HT-------LPISR------------RNMKF-WPI
Menispermum_canadense-RootLeafSt      GQAFVVSEE--Q--KLDWGDMLFI-LP-------QPVND------------RNMRF-WPN
Sinomenium_acutum|TRINITY_DN5646      GQAFVVSEE--Q--KLDWGDMLFI-LP-------QPVND------------RNMRF-WPN
Menispermum_canadense-RootLeafSt      GQAFVVSEE--Q--KLDWGDMFFI-RS-------LPARI------------RNMKF-WPN
Stephania_japonica|TRINITY_DN256      GQAFVVSED--Q--KLDWGDMYFV-RG-------LPTRV------------RNMSF-WPE
PsT6ODM                               GQGFIESED--Q--TLDWADIFMM-FT-------LPLHL------------RKPHL-FSK
PsCODM                                GQPYIESED--Q--RLDWTEVFSM-LS-------LPLHL------------RKPHL-FPE
PsP7ODM                               GQAFLVSEN--Q--KLDWADMFFI-NT-------LPLHL------------RKPHL-FPN
AT1G17020                             GQAFVVSED--Q--KLDWADLFFH-TV-------QPVEL------------RKPHL-FPK
Sinomenium_acutum|TRINITY_DN6257      GQAFVVSEE--Q--KLDWGDLFFC-TT-------QPAYQ------------RKPHL-FPM
Stephania_japonica|TRINITY_DN208      GQAFVVSEE--Q--KLDWGDLFFM-VT-------QPEYL------------RKPHL-FPF
SmFLS                                 GSKISNADD--A--VQLWRDFLFL-CT-------SPK--------------RNLDN-WPA
90714                                 GRYFLPSKD--T--VLDWGDVFFH-AL-------PPVAL-----------------PWPV
446843                                GRFFVPSEE--T--VLDWGDSVYH-FL-------PPIRN------------------WPR
79989                                 GSRIGVTEG--A--ILDWGDYFLH-YL-------WPLDK------------RDVDQEWPR
AT2G38240                             GSRLGVVKD--A--KLDWSDYFFL-NY-------LPSSI------------RNPSK-WPS
AT3G55970                             GSRLGVEKG--A--ILDWSDYYYL-HY-------QPSSL------------KDYTK-WPS
Stephania_japonica|TRINITY_DN365      GSRLGIEKG--A--ILDWNDYFYL-HY-------LPCSL------------KDPNK-WPA
Menispermum_canadense-RootLeafSt      GSRLGIEKG--A--ILDWNDYFFL-HY-------LPHSL------------KDQNK-WPA
Sinomenium_acutum|TRINITY_DN8084      GSRLGIEKG--A--ILDWNDYFFL-HY-------LPHSL------------KDQNK-WPA
Stephania_japonica|TRINITY_DN769      GSRLGVEKG--A--SLDWSDYYFL-HL-------LPHHL------------KDFNK-WPS
AT5G05600                             GSRLGVEKG--A--SLDWSDYYFL-HL-------LPHHL------------KDFNK-WPS
AT3G11180                             GSRLGVEKG--A--ILDWNDYYYL-HF-------LPLAL------------KDFNK-WPS
271401                                GRHFLASD------VLDWVDLLYH-QL-------LPIST------------RNLSS-WPT
92217                                 ANRMLTRDD--Q--VLDWRDYLNH-HA-------LPIWR------------RNSSN-WPH
Pp3c4_3409                            GSRMLVKEE--Q--VMDWRDYIDH-HT-------LPLSR------------RNPSR-WPS
AT4G16330                             GSRMLLGAK--DDVVLDWRDYFDH-HT-------FPPSR------------RNPSH-WPI
Stephania_japonica|TRINITY_DN249      GSRMLQVVDNIESVVLDWRDYFDH-HT-------FPLSR------------RDPTR-WPQ
Menispermum_canadense-RootLeafSt      GSRMLIKDD--S--VLDWRDYFDH-HT-------FPISR------------RNPTR-WPE
Sinomenium_acutum|TRINITY_DN7797      GSRMLIKDD--S--VLDWRDYFDH-HT-------FPISR------------RNPTR-WPE
                                                                                                  

PpANS                                 -N-NHEF-----STVV-KEYDDVMKKLAKRIVKLLVVGLGV---------KAWRFD----
Sm2ODD                                -K-PQNF-----CSIVRERLIVEGQKTAIFLLSLISRSLGL---------PDNFLY----
Sinomenium_acutum|TRINITY_DN1914      -HTSQDI-----GRVY-QEYCEAMNRLCMGIMEILGESLGV---------GKEYYK----
Sinomenium_acutum|TRINITY_DN2271      -L-HDDY-----RAAM-KEFVVELEKLAELLLDLLCENLGL---------EKGYLK----
Sinomenium_acutum|TRINITY_DN6683      -L-SEDL-----RKAM-DEYITQVIKLAEKLSELMCENLGL---------EKDYLK----
Sinomenium_acutum|TRINITY_DN8424      -DLPIAF-----RDVV-IEYSKHVMKLGLVLFELLSEALGL---------DRNHLN----
Sinomenium_acutum|TRINITY_DN5117      ---PEVC-----RREV-VEWNLHVARLGETLMEMLSEGLGL---------EAERLK----
Sinomenium_acutum|TRINITY_DN2878      -NIPSIC-----RNEL-KEWDERVKELGETLMDMLCEGLGV---------AKEKMK----
Menispermum_canadense-RootLeafSt      -D-YTHF-----CDVI-KEYEKEMKGLSSRLVWLMLGSLGI---------TKEDLK----
Stephania_japonica|TRINITY_DN769      -D-YTQF-----CEAI-EEYVKEMKGLAGKLMWLVLGGLGI---------TKGDLKWGGS
91439                                 -K-PELL-----RVYV-DEAGKQIGAYAQKLAADLSESLGL---------PRDHFK----
Pp3c25_8200                           -D-AEEF-----SNSI-ESYNSHLDKLAMQILELCARGLGL---------PHDTFT----
Pp3c16_9590                           -D-AEEF-----STSI-EDYNGRLDKLAMQILELTAQGLGL---------PSDTFI----
105948                                -EGNPRL-----RRAL-RRYHAEMEKLGQSVVQLIALSLGL---------ERRTFS----
Pp3c26_14320                          PQ-FEGF-----CEAV-EQYASQAEKLAVQLMELVALGLGL---------DATTFS----
Pp3c13_6170                           ---YEDF-----CGAV-EDYASKTEKLAVRLTEQVALGLGL---------DATAFS----
Menispermum_canadense-RootLeafSt      EC----------KHEA-LEYMRRSEPIIKKLLQALMARLNV-----------KHID----
PpGA2ox3                              ESDPTKF-----SSTV-EEYMAKIETLARQLLELLTEGLGL---------EPTLFN----
Pp3c16_12680                          -SDPTKF-----SSTV-EEYMAKIETLARQLLELLTEGLGL---------EPTLFN----
Pp3c6_22580                           ESDYTIF-----SSTV-EKYMGQIEKLGRHLVELLTEGLGL---------EPTRFN----
Pp3c5_4920                            -SDPTRF-----SSTV-EEYMGQIETLARQLLELLTEGLGL---------EPTRFN----
Pp3c6_5720                            QTSSQQF-----SSVV-EEYMETVQNLAIQVVEILTEGLGL---------PPAYFS----
Pp3c16_11720                          GSSSQQF-----SSVV-EEYMIAVENLASQVLEILTEGLGL---------EPSCFS----
Sinomenium_acutum|TRINITY_DN1144      -N-PVNF-----RKIM-ENYVEEARRALDELLQALAEALAL---------QRGSFL----
144959                                -Q-STTI-----SKTF-TDYLREMDKLGKRILRLLVLSLGV---------KESTAS----
270397                                -S-PSYF-----REVM-KEYHDQVSAFGHCLLDNISKGLGL---------ENSYDL----
271987                                -S-PSCF-----REVM-KKYHDQVSAFGHCLLDNISKGLGL---------ENSYDL----
AT3G51240|AtF3H                       -K-PEGW-----VKVT-EEYSERLMSLACKLLEVLSEAMGL---------EKESLT----
SjF3H                                 -K-PEGW-----TAVT-EAYSEKLMELACKLLEVLSEAMGM---------EKEALT----
Pp3c4_15600                           VICPAAF-----NATM-SQYGDEILKLAHVILSALSRHAGL---------DGNYLL----
Pp3c20_21833                          ---PERF-----SLVV-AEYSHAVVKLCIRLMEILSMTLGL---------EPYTLG----
Pp3c25_13110                          -K-PQRL-----GEVV-DAYSNAVYQLCKRLIETLAVMLGL---------EPDVLG----
Pp3c25_13110                          -K-PQRL-----GEVV-DAYSNAVYQLCKRLIETLAVMLGL---------EPDVLG----
Pp3c1_41820                           -DTNDDF-----LNSY-SEYNEKVQGLSECLMRIIVDGLDV---------DPAYFE----
Pp3c19_20510                          -N-PPDY-----KNAM-LSYARESQKVMEKLLDVVSKELRL---------VPTYFR----
PpFLS                                 -H-PPSF-----REIE-EEFTQKHHKLKEHLFELISESVNL---------RSSFLN----
Pp3c1_540                             -H-PPSF-----REIE-EEFTQEHHKLKEHLFELISESLNL---------RSSFLN----
SmF3H                                 -N-PPSF-----RSAA-VKYCQEIRALAFKVISLASESLGL---------RPDRLE----
Sinomenium_acutum|TRINITY_DN1298      -K-PSGF-----RDIS-FEYCKRVREVARELLKAVSESLGL---------EGCYIE----
Menispermum_canadense-RootLeafSt      -S-PVDL-----RQVA-APYSKQTKILFLMIMKAVLESLGLPSSTT----EVDYVE----
Sinomenium_acutum|TRINITY_DN4878      -S-PVDL-----RQVA-APYSKQTKILFLMIMKAVLESLGLPSSTT----EVDYVE----
Stephania_japonica|TRINITY_DN256      -S-PVKL-----RQVA-ALYSKQIKFLFLIIIRAVLESLGLASSSTCEDDDGERIL----
AT5G20400                             -V-PLGF-----RETL-HEYTMKQRIVIEQFFKAMARSLEL---------EENSFL----
AT5G20550                             -V-PVGF-----RETL-HEYTMKQHLVFNQVFKAMAISLEL---------EENCFL----
Stephania_japonica|TRINITY_DN109      -N-PSRF-----REVL-DEYSLKSNLLAEFVLKVMAESLGL---------EDDYFL----
Menispermum_canadense-RootLeafSt      -N-PSHF-----RDVL-NEYNTKNGLMAEFILKVMAESLGL---------EEDYFL----
Sinomenium_acutum|TRINITY_DN656_      -N-PSHF-----RDVL-NEYSTKNGLMAEFILKVMAESLGL---------EEDYFL----
73754                                 IIIIFNTYQTICREVT-KNYVKNMQILGKRLLMVMSKALGL---------HENKLQ----
442385                                -Q-PPSY-----EKAA-REYFDEVLALGKTISRALSQGLGL---------EPDFLI----
270191                                -N-PPEF-----RDAC-KNYSAAMEALAFKVLELVVESLGA---------PAKALN----
Stephania_japonica|TRINITY_DN202      -S-PSDF-----REAC-EVYARHAEKLAFKLLELISLSLGL---------PKERFH----
Menispermum_canadense-RootLeafSt      -Y-PPEF-----KETC-EDYAREVEKLSYKLLEIISLSLGL---------PEKRFN----
Sinomenium_acutum|TRINITY_DN5555      -Y-PPEF-----KETC-EDYAREVEKLSYKLLEIISLSLGL---------PEKRFN----
Sinomenium_acutum|TRINITY_DN453_      -Y-PPEL-----REAC-EEYAGELEKLSYKLLELISVSLGL---------PAKRLN----
Menispermum_canadense-RootLeafSt      -Y-PSEL-----REIC-EEYAREMENLSFKLLELVSRSLGL---------PAKRFN----
Stephania_japonica|TRINITY_DN116      -Y-PPEL-----REIC-EEYAGEMEKLSYKLLELIALSLGM---------PAKRFN----
122648                                -N-IPNY-----RKIT-SNYAKAVDELARKLLRIIAQNLGL---------GWQILE----
Menispermum_canadense-RootLeafSt      -K-PTKY-----REVV-AKYSVKARALCLKLLELISEGLGL---------QSNYFD----
229355                                -K-PPSY-----VRIS-TAYAEAMNRLAKRVLGLFSESLGL---------ESGALE----
85121                                 -K-PGSY-----RKVT-ANYSTRVRNLAKFILELISESLDL---------PKDYID----
Stephania_japonica|TRINITY_DN635      -N-PPSF-----KEIV-SKYSREVREVGFKIEELISESLGL---------EKDYMK----
AT5G24530                             -N-PPSF-----KEIV-SKYSREVREVGFKIEELISESLGL---------EKDYMK----
Stephania_japonica|TRINITY_DN975      -V-PSSF-----KEVV-SKYCKEARELGFRILELISESLGL---------EKKYIE----
Menispermum_canadense-RootLeafSt      -V-PSSF-----KEVV-STYCKEARQLGFRLLEYISESLGL---------EKNYIE----
Sinomenium_acutum|TRINITY_DN1168      -V-PSSF-----KGVV-STYCKEARQLGFRLLEYISESLDL---------EKNYIE----
Stephania_japonica|TRINITY_DN107      -S-PISF-----REVT-AEYATSVRALVLRLLEAISESLGL---------ESDHIS----
AT4G10500                             -S-PISF-----REVT-AEYATSVRALVLRLLEAISESLGL---------ESDHIS----
AT4G10490                             -T-PISF-----REVT-AEYATSVRALVLTLLEAISESLGL---------AKDRVS----
Menispermum_canadense-RootLeafSt      -N-PPSF-----REDV-GEYCRNVRELAMTLLELISESLGL---------KRDYIN----
Sinomenium_acutum|TRINITY_DN182_      -N-PPSF-----REDV-GEYCRNVRELAMTLLELISESLGL---------KRDYIN----
Menispermum_canadense-RootLeafSt      -N-PPSF-----REDV-AGYCTSVRGLALTLLELISESLGL---------KKDYID----
At4G22880|AtANS                       -T-PSDY-----IEAT-SEYAKCLRLLATKVFKALSVGLGL---------EPDRLE----
McANS                                 -T-PSDY-----IEAT-SEYVRRLRGLASKVLSALSLCLGL---------EEGRLE----
SaANS                                 -T-PSDY-----IEAT-SEYARRLRGLASKVLSALSLCLGL---------EEGRLE----
At5G63600|AtFLS5                      -N-PPQY-----REVT-EEYTKHMKRLTEKILGWLSEGLGL---------QRETFT----
AT5G63595                             -N-PPEY-----REVT-EEFAKHAKQLAEEILGLLSEGAG--------------------
AT5G63580                             -N-PPQY-----REVI-EEYTKETKKLSERILGYLSEGLGL---------PSEALI----
SaDAH                                 -N-PPSY-----REAT-EEYAKHIPIVADKLFKILSLGLGL---------EGNTIK----
McDAH                                 -N-PPSY-----REAT-EEYAKHIPIVADKLFKILSLGLGL---------EGNTIK----
gnl|onekp|UPOG_scaffold_2014390       -N-PPSY-----RGAN-EEYVKHMREVVDKLFMYLSLGLGV---------EGNTLK----
gnl|onekp|ZUHO_scaffold_2140761       -N-PSSY-----REAN-EEYVKYMREVVDRLFMYLSLGLGV---------EGNVLK----
gnl|onekp|YHFG_scaffold_2075658       -N-PPSY-----REAN-EEYAKHLREVAEKLFKYLSLGLGV---------EGHVMK----
gnl|onekp|WFBF_scaffold_2042168       -N-PPSY-----REAN-EEYAKCLRLVADRLFSYLSLGLGL---------EGNVIK----
ref|XP_026445813.1|                   -N-PPSY-----REAN-EEYTKCLMGVVDKMLTWLSLGLGV---------EGNAIK----
ref|XP_026455049.1|                   -N-PPSY-----REAN-EEYTKCLMGVVDKMLRWLSLGLGV---------EGNAIK----
gnl|onekp|NMGG_scaffold_2014268       -N-PPSY-----REAN-EEYAKCLMVVVDKLLMWLSLGLGV---------EGHVVK----
gnl|onekp|ZGQD_scaffold_2055080       -N-PPTY-----REAN-EEYAQCLIGVVDKLLMWLSLGLGL---------EGNVIK----
gnl|onekp|ERXG_scaffold_2008894       -N-PPSY-----REAN-EEYAKYMLGVVDNLLMWLSLGLGL---------EGHVIK----
gnl|onekp|GOQJ_scaffold_2061079       -I-IPSY-----REAN-EEYAKCMISVVDKLLMWLSLGLGV---------EGNVIK----
SjFLS5                                -N-PPYY-----RKAN-EEYAKHLKVVVEKLMNYLSEGLGL---------EENALI----
McFLS5                                -N-PSYY-----REAN-EEYAKWLKGVVEKLMEWLSLGLGL---------EKNALI----
AT5G43935                             -N-PSDYSGDGFREVT-KEYTRNVTNLTEKIV------------------GGDKAQ----
AT5G63590                             -N-PPEY-----IEVN-EEYASHIKKLSEKIMEWLSEGLGL---------RHEALK----
AT5G08640                             -N-PPEY-----REVN-EEYAVHVKKLSETLLGILSDGLGL---------KRDALK----
AT3G21420                             -K-PARF-----SESL-EGYSKEIRELCKRLLKYIAISLGL---------KEERFE----
Menispermum_canadense-RootLeafSt      -Q-PAMF-----SETL-NVYSTHIRKLCQNLLRFIAMSLSL---------NEKVFN----
Stephania_japonica|TRINITY_DN273      -K-PENF-----SETL-VEYSTHIRKLCQNLLRFIARGLSL---------KEEVFN----
Sinomenium_acutum|TRINITY_DN1782      -T-IPGF-----QNTI-EQYSAEVNKVAEDLLANLSLLMNM---------DKDGLL----
Menispermum_canadense-RootLeafSt      -T-PPQL-----KDAI-EAYSAEVSKVAKILLCFLSLLMGM---------DKDALL----
Stephania_japonica|TRINITY_DN159      -T-PREL-----KDAI-EAYSFEVNKVAEKLLSFLSLIMRK---------DKEGLL----
Menispermum_canadense-RootLeafSt      -L-PLNF-----RETV-DRYSSEMERIKTSLIGLMGRNLGI---------NQEKFK----
Stephania_japonica|TRINITY_DN210      -HRPLTF-----RESV-NKYSSEMERIKTILVGLMAKNLGI---------DQHKFI----
Stephania_japonica|TRINITY_DN290      -S-PLSF-----SETI-ERYVEELQKLTLCLLEIIAKNLGV---------EADRLT----
Stephania_japonica|TRINITY_DN116      -K-PPSF-----CETL-DKYAFEMQKLTFCLLSLIAKNLGV---------EPKKLT----
SaFLS5                                -N-PASF-----RETL-DKYTMETERVTLCLLSLMAKNLGV---------EAEKVT----
Menispermum_canadense-RootLeafSt      -N-PASF-----RETL-DKYTMETERVTLCLLSLMAKNLGV---------EAEKVT----
Menispermum_canadense-RootLeafSt      -N-PPSF-----RDTL-DRYSAELQRVAHVLLGFLAKNLGL---------EPEKFT----
Sinomenium_acutum|TRINITY_DN5646      -N-PPSF-----RDTL-DRYSAELQRVAHVLLGFLAKNLGL---------KPEKFT----
Menispermum_canadense-RootLeafSt      -N-PTSF-----RETL-ERYSSEVQGLTLHLLGLMAENLGL---------QAEQLT----
Stephania_japonica|TRINITY_DN256      -Y-PTTF-----KETL-EIYSSAAKGLALQLLALMAENLGL---------EAEQLT----
PsT6ODM                               -L-PVPL-----RETI-ESYSSEMKKLSMVLFNKMEKALQV---------QAAEIK-GMS
PsCODM                                -L-PLPF-----RETL-ESYLSKMKKLSTVVFEMLEKSLQLV--------EIKGMT----
PsP7ODM                               -L-PLPL-----RETI-ESYSSEMKKLSMVLFEMMGKAIEVID-------IKEAIT----
AT1G17020                             -L-PLPF-----RDTL-EMYSSEVQSVAKILIAKMARALEI---------KPEELE----
Sinomenium_acutum|TRINITY_DN6257      -L-PQPF-----RETL-EEYSLELKNLAMTLIEMMAKALKM---------DIEDMK----
Stephania_japonica|TRINITY_DN208      -L-PHLF-----KETL-EEYSIELKNLAVKVLKMMAKALKM---------DTEDMK----
SmFLS                                 -Q-PPEY-----KEAM-SGLADDFLMLAKKVLGFLSEGVGL---------PTDYFE----
90714                                 -H-PAEY-----KETI-QAYGAQVRSLALKLLAALSRALGQ---------PPELFG----
446843                                -N-PPEY-----RKVV-EEYGQEIRPLAIKLLQCMAEALGQ---------RASFFS----
79989                                 -K-PASY-----VETL-DEYTHALHNLCSRLLEALSESLGL---------RKDYIG----
AT2G38240                             -Q-PPKI-----RELI-EKYGEEVRKLCERLTETLSESLGL---------KPNKLM----
AT3G55970                             -L-PLHC-----REIL-EDYCKEMVKLCENLMKILSKNLGL---------QEDRLQ----
Stephania_japonica|TRINITY_DN365      -L-PASC-----REVI-EEYSFEVVKLCGELMKILSVNLGL---------EEGYLQ----
Menispermum_canadense-RootLeafSt      -V-PLSC-----REVI-EEYSCELVKLCGGLMKVLSVNLGL---------EEGYLQ----
Sinomenium_acutum|TRINITY_DN8084      -L-PLSC-----REVI-EEYSCELVKLCGGLMKVLSVNLGL---------EEGYLQ----
Stephania_japonica|TRINITY_DN769      -F-PPTI-----REVI-DEYGEELVKLSGRIMRVLSTNLGL---------KEDKFQ----
AT5G05600                             -F-PPTI-----REVI-DEYGEELVKLSGRIMRVLSTNLGL---------KEDKFQ----
AT3G11180                             -L-PSNI-----REMN-DEYGKELVKLGGRLMTILSSNLGL---------RAEQLQ----
271401                                -K-PESY-----RTVL-HEYSNEVHGLAKCLLGKISETLGL---------ESDFLE----
92217                                 ---EQSY-----RQMI-EDYSAQVLALSRQLLAAISESLGL---------GSKFIE----
Pp3c4_3409                            -D-PPHY-----RSSM-EEFSDETCKLARRILGHISESLGL---------PTQFLE----
AT4G16330                             -H-PSDY-----RQVV-GEYGDEMKKLAQMLLGLISESLGL---------PCSSIE----
Stephania_japonica|TRINITY_DN249      -F-LPNY-----RELV-AAYSDEMKKLALKLLSLISQSLGL---------PSSCIQ----
Menispermum_canadense-RootLeafSt      -V-PPNY-----REVV-MDYSDHMKTLALKLLRVISESLGL---------SSLCIE----
Sinomenium_acutum|TRINITY_DN7797      -V-PPNY-----REVV-MDYSDHMKTLALKLLRVISESLGL---------SSLCIE----
                                                                    .                             

PpANS                                 EFL-----EGVE---ATLRWNYQPPCPRPENAMGLSPHTDPYLITLQHD--SG-I-GGLQ
Sm2ODD                                EHY-----KEKM---NALIMLFYPVSDIPE-DIGLHKHQDGNILSVVAQ--NE-T-EGLQ
Sinomenium_acutum|TRINITY_DN1914      EFF-----RGND---SVLRLNYYPPCQRPEVTLGTGPHCDPTSLTILYQ---D-M-EGLQ
Sinomenium_acutum|TRINITY_DN2271      KAF--YGSRGPT---FGTKVSNYPPCPRPEIVKGLRAHTDAGGVILLFQ--DDQV-SGLQ
Sinomenium_acutum|TRINITY_DN6683      KAF--AGNVGAS---VGTKVAKYPRCPQPELVKGLRAHTDAGGIILLLQ-DDQ-V-PGLE
Sinomenium_acutum|TRINITY_DN8424      EIG-----CSEG---LTVLGHYYPQCPEPELTLGTPRHSDNDFLTVLRQ--DD-M-GGLQ
Sinomenium_acutum|TRINITY_DN5117      KMS-----CLEG---KTMVGHYYPYCPEPDRTVGIASHTDPGVLTVLLQ--SQ-I-GGLQ
Sinomenium_acutum|TRINITY_DN2878      EMS-----CLEH---RKVVSHYYPYCPQPDLTMGLPPHTDRGVLTVLLQ--NH-V-AGLH
Menispermum_canadense-RootLeafSt      ---WAGPKGDFK---AALQLNSYPACPDPNRAMGLAAHTDSTLLTVLYQ--NN-T-SGLQ
Stephania_japonica|TRINITY_DN769      KGE----LKEAS---AGLQLNSYPACPNPNRTMGLAAHTDSTLLTILYQ--NN-T-SGLQ
91439                                 EVL-----ADSV---ASLRLNLYPLCPFADRVLGVGAHSDMDTFTILIE-ESE-K-EGLE
Pp3c25_8200                           KPF---NGTAGD---CIARMNYYPPCPLSSLTLGLGAHTDPNLLTILSQ--CK-V-GGLQ
Pp3c16_9590                           KPF---NGTAGD---CIARMNYYPPCPLSSLTLGLGAHTDPNLLTILSQ--CK-V-GGLQ
105948                                RHF-----EESS---STFRWNHYPPCPLPSKALGLLAHSDPSAITILHQ--DS-V-GGLQ
Pp3c26_14320                          RHF----AGSST---STVRMNYYPPCPQPSRTLGISPHSDFNIFTILLQ--DT-V-AGLQ
Pp3c13_6170                           RHF----EESTT---STVRMNYYPPHPNPSRTLGISPHSDFNIFTILLH--DT-V-PGLQ
Menispermum_canadense-RootLeafSt      KAK-----SSLLMGSKRINLNYYPTCPNPELTVGVGRHSDISTLTILLQ--DD-I-GGLY
PpGA2ox3                              HYV----EQERM---MSMRFNLYPPCPQPDLAIGLRAHTDPHLLTILHQ--DE-I-AGLQ
Pp3c16_12680                          HYV----EQERM---MSMRFNLYPPCPQPDLAIGLRAHTDPHLLTILHQ--DE-I-AGLQ
Pp3c6_22580                           HYV----ENECM---MSMRFNLYPPCPQPELAIGLRAHTDPHLLTILHQ--DE-I-AGLQ
Pp3c5_4920                            RYV----ENERM---MSMRFNLYPPCPQPELAIGLRAHTDPHLLTILHQ--DE-I-AGLQ
Pp3c6_5720                            QHL----QRERM---VSMRLNFYPPCPEPSKAIGLRAHTDPHLITILHQ--DT-V-RGLQ
Pp3c16_11720                          QYL----RRERM---TSMRFNFYPPCPEPSLAIGLRAHTDPHLLTILHQ--DS-V-PGLQ
Sinomenium_acutum|TRINITY_DN1144      QYF---EPNQSV---INIRVNYYPPCPSPELVLGITPHSDPSGLTILLQ-SHT-T-GGLQ
144959                                DLL----SGCGF---TGTRFNYYPSCPEPSMALGLVPHTDPNCVTILHQ--DS-V-GGLQ
270397                                KVM-----GEKI----ICIMNYYLPYHTPELVKGVSAHSDPRAISILIQ--DD-V-GGLE
271987                                KVM-----GEKI----ICIMNYYLPYHTPELVKGLSAHSDPRAISILIQ--DD-V-GGLE
AT3G51240|AtF3H                       NAC-----VDMD---QKIVVNYYPKCPQPDLTLGLKRHTDPGTITLLLQ--DQ-V-GGLQ
SjF3H                                 KAC-----VDMD---QKVVINFYPKCPQPDLTLGLKRHTDPGTITLLLQ--DQ-V-GGLQ
Pp3c4_15600                           DRL-----GETNTAGVRTGMNYYPPCPQPDLVMGIGQHADGSVLTIVQQ--DG-T-PGLE
Pp3c20_21833                          EHI---NSKTVG---LRTSFNYYPPCPQPELVLGIMPHADTSFITVLQQ--DK-T-PGLE
Pp3c25_13110                          ERL---NVEGLG---IRTSCNYYPPCPQPELVLGLTPHSDSSIFTVLQQ-DGD-V-FGLE
Pp3c25_13110                          ERL---NVEGLG---IRTSCNYYPPCPQPELVLGLTPHSDSSIFTVLQQ-DGD-V-FGLE
Pp3c1_41820                           TFS-----KHAG---GLLRWNFYPACPEPQKTLGLKPHTDFNLLTVLHQ--GD-V-GGLQ
Pp3c19_20510                          DLF-----GDFE---QSLRVNHYPPCPQPELVLGLRPHTDPVVFTALLE--DQ-T-RGLQ
PpFLS                                 DFF----GKDYA---QTFLINHYLASVEQTPCMGLQNHSDICALTVLMQ---S-I-SGLQ
Pp3c1_540                             DFF----GKDYA---QTFLINHYLASVEQTPSMGLQNHSDICALTVLMQ---S-V-SGLQ
SmF3H                                 REF-----DPLD---QLLLFNRYLPCPQPDLVLGVRSHCDQGLLNILLI--DD-V-PGLQ
Sinomenium_acutum|TRINITY_DN1298      KEM---ELEHGL---QILAANLYPPCPQPELAIGLPPHSDHGLLTLLVQ--NQ-G-GGLQ
Menispermum_canadense-RootLeafSt      SIL-----KQFQTGSQLMVINCYPQCPEPDLTLGMPPHSDYGFLTLLLQ--DE-A-EGLQ
Sinomenium_acutum|TRINITY_DN4878      SIL--KQFQTGS---QLMVINCYPQCPEPDLTLGMPPHSDYGFLTLLLQ--DE-A-EGLQ
Stephania_japonica|TRINITY_DN256      KQF-----ESGS---QVMVLNCYPQCPEPDLTLGMPSHSDYGFLTILLQ--DE-A-EGLQ
AT5G20400                             DMY----GESAT---LDTRFNMYPPCPSPDKVIGVKPHADGSAITLLLP-DKD-V-GGLQ
AT5G20550                             DMC----GENAT---MDTRFNMYPPCPRPDKVIGVRPHADKSAFTLLLP-DKN-V-EGLQ
Stephania_japonica|TRINITY_DN109      KQI----GECGT---AFARFNYYPPCSRPDHVYGIKPHADGGAITLVLQ-DKD-V-EGLQ
Menispermum_canadense-RootLeafSt      NQI----GEHAP---AFARFNYYPPCARPDLVYGLKPHTDIGVITILFQ-DKE-V-EGLQ
Sinomenium_acutum|TRINITY_DN656_      NQI----GEHAP---AFARFNYYPPCARPDLVYGLKPHTDIGVITILFQ-DKE-V-EGLQ
73754                                 ETY-----GNEE---MIVRLNYYPPCPDPERALGLNPHSDSGGITILWQ--DQ-V-GGLQ
442385                                KAF-----REGM---NSIRLNYYPPCPRPDLAVGMSPHSDFGGFTILMQ--DQ-A-GGLQ
270191                                EHF-----VGGS---TRVRLNFYRKCPSPDLVLGVSRHKDGCALTLLAQ--DE-V-GGLQ
Stephania_japonica|TRINITY_DN202      DYF-----KEQM---SFFRINRYPPCPRPDLALGVGHHKDADVISLLAQ--DD-V-GGLQ
Menispermum_canadense-RootLeafSt      EYF-----KDQT---SFIRLNHYPPCPSPGLALGVGRHKDPGAITVLAQ--DS-V-GGLD
Sinomenium_acutum|TRINITY_DN5555      EYF-----KDQT---SFIRLNHYPPCPSPGLALGVGRHKDPGAITVLAQ--DS-V-GGLD
Sinomenium_acutum|TRINITY_DN453_      GFF-----EKQT---SFIRLNHYPPCPSPELALGVGRHKDGGALTVLAQ--DD-V-GGLD
Menispermum_canadense-RootLeafSt      DYF-----ENHT---SFARLNYYPLCPSPDLALGVGRHKDSGALTVLAQ--DD-V-GGLQ
Stephania_japonica|TRINITY_DN116      DYF-----ENDT---SFARLNHYPPCPSPELALGVGRHKDSGTLTVLAQ--DD-V-GGLE
122648                                KHL-----DPPK---QTMKMTYYPQCPYPDQAIGIGCHADPGTITVLQQ-ELG-V-EGLE
Menispermum_canadense-RootLeafSt      GEL------SQS---QSMAVNHYPPCPDPSLTLGLPKHKDPNVITLLLQ--GD-V-FGLQ
229355                                EAF-----GGER---HVMRMNYYPPCPEPELTIGLDAHSDPNGFTILQQ-DTS-VNDGLQ
85121                                 KAF-----NGCS---QVMALNFYPACPEPDLVLGIAPHSDPGSITLLLQ--DH-V-EGLQ
Stephania_japonica|TRINITY_DN635      KVL-----GEQG---QHMAVNYYPPCPEPELTYGLPAHTDPNALTILLQ-DTT-V-CGLQ
AT5G24530                             KVL-----GEQG---QHMAVNYYPPCPEPELTYGLPAHTDPNALTILLQ-DTT-V-CGLQ
Stephania_japonica|TRINITY_DN975      KAL-----GEQE---QHMAVNYYPPCPQPELTYGLPGHTDPNAITILLQ--GQ-V-SGLQ
Menispermum_canadense-RootLeafSt      KVL-----GEQG---QHMAVNYYPPCPEPELTYGLPAHTDPNAITILLQ-GQE-V-PGLQ
Sinomenium_acutum|TRINITY_DN1168      KVL-----GEQG---QHMAVNYYPPCPEPELTYGLPAHTDPNAITILLQ-GQE-V-PGLQ
Stephania_japonica|TRINITY_DN107      NIL-----GKHA---QHMAFNYYPPCPEPELTYGLPGHKDPTVITVLLQ--DQ-V-SGLQ
AT4G10500                             NIL-----GKHA---QHMAFNYYPPCPEPELTYGLPGHKDPTVITVLLQ--DQ-V-SGLQ
AT4G10490                             NTI-----GKHG---QHMAINYYPRCPQPELTYGLPGHKDANLITVLLQ--DE-V-SGLQ
Menispermum_canadense-RootLeafSt      KTL-----GKHG---QHMGINYYPPCPEPELTYGLPGHTDPNAITVLLQ--DE-V-PGLQ
Sinomenium_acutum|TRINITY_DN182_      KTL-----GKHG---QHMGINYYPPCPEPELTYGLPGHTDPNAITVLLQ--DE-V-PGLQ
Menispermum_canadense-RootLeafSt      KAL--AKHGQHG---QHLSINYYPPCPQPDLAFGLPGHTDPTAITILLQ--DE-V-QGLQ
At4G22880|AtANS                       KEV--GGLEELL---LQMKINYYPKCPQPELALGVEAHTDVSALTFILH--NM-V-PGLQ
McANS                                 AEV--GGMEEMI---LQLKINYYPKCPQPELALGVEAHTDVSALTFILH--NM-V-PGLQ
SaANS                                 AEV--GGMEEMI---LQLKINYYPKCPQPELALGVEAHTDVSALTFILH--NM-V-PGLQ
At5G63600|AtFLS5                      QSI---GGDTAE---YVLRVNFYPPTQDTELVIGAAAHSDMGAIALLIP--NE-V-PGLQ
AT5G63595                             ---------------YLMKINYYRPCPEPDWVMGIKAHTDFNGLTLLIP--NE-I-FGLQ
AT5G63580                             QGL---GGESTE---YVMRINNYPPDPKPDLTLGVPEHTDIIGITIIIT--NE-V-PGLQ
SaDAH                                 EGL---GGEKME---FLMKINYYPPCPRPDLALGVVPHTGYPAMTILIP--TD-V-PGLQ
McDAH                                 EGL---GGEKME---FLMKINYYPPCPRPDLALGVVPHTGYPAMTILIP--TD-V-PGLQ
gnl|onekp|UPOG_scaffold_2014390       EAV---GGEDLE---FLLKINYYPPCPRPDLTLGVPAHTDMSAITVLVP--NE-V-PGLQ
gnl|onekp|ZUHO_scaffold_2140761       EAV---GGEDLE---YLLKINYYPPCPRPDLTLGVPAHTDMSAITVLVP--NE-V-PGLQ
gnl|onekp|YHFG_scaffold_2075658       DAG---GGDDLE---YLLKINYYPPCPRPDLALGVAPHTDMSMLTILVP--NE-V-PGLQ
gnl|onekp|WFBF_scaffold_2042168       DAL---GGEDIE---YLLKINYYPPCPRPDLTLGVAPHTDMSAITILVP--NN-V-AGLQ
ref|XP_026445813.1|                   EAV---GGEDLE---YLLKINYYPPCPRPDLALGVAPHTDMSAVTLLVP--NE-V-QGLQ
ref|XP_026455049.1|                   EAV---GGEDLE---YLLKINYYPPCPRPDLALGVAPHTDMSAVTLLVP--NE-V-QGLQ
gnl|onekp|NMGG_scaffold_2014268       EAV---GGDDLE---YLLKINFYPPCPRPDLTLGVAPHTDMSVITVLVP--NE-V-QGLQ
gnl|onekp|ZGQD_scaffold_2055080       EAV---GGDELE---YLLKINYYPPCPRPDLALGVAPHTDMSVITVLVP--NE-V-QGLQ
gnl|onekp|ERXG_scaffold_2008894       EAI---GGDNLE---YLLKINYYPPCPRPDLALGVPPHTDMSAITVLVP--NE-I-QGLQ
gnl|onekp|GOQJ_scaffold_2061079       EAM---GGDEME---YLLKINYYPPCPRPDLALGVPPHTDMSAVTILIP--NE-V-QGLQ
SjFLS5                                EGV--GGEEAME---YLLKINYYPPCPRPEVALGVPPHTDMSALTALVP--NE-V-QGLQ
McFLS5                                DGV---GGESME---YLLKINYYPPCPRPDLALGVVPHTDMSAITVLVP--ND-V-PGLQ
AT5G43935                             ---------------YVMRINYYPPS---DSAIGAPAHTDFCGLALLVS--NE-V-PGLQ
AT5G63590                             EGL---GGETIE---YLMKINYYPPCPDPELVVGAPDHTDVNGITLLVA--NE-A-LGLQ
AT5G08640                             EGL---GGEMAE---YMMKINYYPPCPRPDLALGVPAHTDLSGITLLVP--NE-V-PGLQ
AT3G21420                             EMF-----GEAV---QAVRMNYYPPCSSPDLVLGLSPHSDGSALTVLQQSKNS-C-VGLQ
Menispermum_canadense-RootLeafSt      EMF-----GEAV---QAVRMNYYPPCSRPDLVLGLSPHSDGSALTVLQEAVGS-P-VGLQ
Stephania_japonica|TRINITY_DN273      EMF-----AVAV---QAVRMNYYPTCSRPDLVMGLSPHSDGSALTVLQEAAGS-P-VGLQ
Sinomenium_acutum|TRINITY_DN1782      LLH-----GEKK---QGLRLNYYPPCSRPDLVLGVSPHSDASSITILLQ-DDE-I-AGLQ
Menispermum_canadense-RootLeafSt      GMH-----KEVL---QSLRLNYYPPCCKPDQVLGISPHSDSSSITILIQ-DDD-I-TGLQ
Stephania_japonica|TRINITY_DN159      GLH-----KEVM---QALRLNYYPPCSKPDQVIGLSPHSDTSTISILMQ-DED-V-TGLQ
Menispermum_canadense-RootLeafSt      NMF-----NNGV---QTMRFNYYPPCPQASKVLGISPHSDATGLTVLLQ-LNQ-V-QGLQ
Stephania_japonica|TRINITY_DN210      DLF-----KDGL---QSMRLNYYPPCPDPSKVLGISPHSDATAITILLQ-LNE-V-DGLQ
Stephania_japonica|TRINITY_DN290      NTC----KQNGT---QWFRINYYPPCPQADKVIGISPHSDASLITFLIQ-VNE-V-EGLQ
Stephania_japonica|TRINITY_DN116      SIF-----EDGM---QGTIMNYYPPCPEPEKVLGLSPHSDASIITLLIQ-NND-L-PGLQ
SaFLS5                                SIF-----EDGI---QAVRMNYYPPCSQADKVLGISPHSDASIITLLIQ-NNQ-V-PGLQ
Menispermum_canadense-RootLeafSt      SIF-----EDGI---QAVRMNYYPPCSQADKVLGISPHSDASIITLLIQ-NNQ-V-PGLQ
Menispermum_canadense-RootLeafSt      NIF-----ENGN---QGVRMNYYPPSPQADKVLGISPHSDADGITLLVQ-VNE-V-QGLQ
Sinomenium_acutum|TRINITY_DN5646      NIF-----ENGN---QGVRMNYYPPSPQADKVLGISPHSDADGITLLVQ-VNE-V-QGLQ
Menispermum_canadense-RootLeafSt      SLF-----EDIS---QALRMNYYPPCPEADKVVGISPHSDATGLTLLIQ-TNN-V-QGLQ
Stephania_japonica|TRINITY_DN256      GMF-----EDIS---QALRMNYYPPCPQADKVVGISPHSDATGLTLLIQ-TNN-V-QGLQ
PsT6ODM                               EVF-----IDGT---QAMRMNYYPPCPQPNLAIGLTSHSDFGGLTILLQ-INE-V-EGLQ
PsCODM                                DLF-----EDGL---QTMRMNYYPPCPRPELVLGLTSHSDFSGLTILLQ-LNE-V-EGLQ
PsP7ODM                               EMF-----EDGM---QSMRMNYYPPCPQPERVIGITPHSDFDGLTILLQ-LNE-V-EGLQ
AT1G17020                             KLF---DDVDSV---QSMRMNYYPPCPQPDQVIGLTPHSDSVGLTVLMQ-VND-V-EGLQ
Sinomenium_acutum|TRINITY_DN6257      LLF-----EDGM---QAMRMNYYPPCPQPDQVIGLAPHSDAVGLTILLQ-VNE-M-EGLQ
Stephania_japonica|TRINITY_DN208      LWF-----EDGK---QAFRMNYYPPCPRPDQVIGLTPHSDAVGLTILLQ-VNN-V-EGLQ
SmFLS                                 KCF-----GIPN---QSILTNYYPGCPEPDKVLGFMPHSDFGGLTLLLQ--DG-V-PGLQ
90714                                 DAF----GPDAH---SSLRMNYYPPCPEPDLVLGLSPHSDGVGITILLQ--DE-V-EGLQ
446843                                EAF----GPSPH---YAIRLNYYPPCPQPELVIGLSPHSDLVGLTVLLQ--DE-V-EGLQ
79989                                 EIF---GWPDTN---LVLRINYYPPCPSPDLTLGVGSHSDGGVITFLLH--DN-V-PGLQ
AT2G38240                             QAL--GGGDKVG---ASLRTNFYPKCPQPQLTLGLSSHSDPGGITILLP--DEKV-AGLQ
AT3G55970                             NAF--GGKEESG---GCLRVNYYPKCPQPELTLGISPHSDPGGLTILLP-DEQ-V-ASLQ
Stephania_japonica|TRINITY_DN365      RAF---GGEEIG---ACMRVNFYPKCPQPDLTLGLSSHSDPGGMTLLLP-DAS-V-PGLQ
Menispermum_canadense-RootLeafSt      KSF---GGEEIG---ACMRVNFYPKCPRPDLTLGLSSHSDPGGMTVLLP--DVSV-AGLQ
Sinomenium_acutum|TRINITY_DN8084      KSF---GGEEIG---ACMRVNFYPKCPQPDLTLGLSSHSDPGGMTVLLP-DVS-V-AGLQ
Stephania_japonica|TRINITY_DN769      EAF---GGENIG---ACLRVNYYPKCPRPELALGLSPHSDPGGMTILLP--DDQV-FGLQ
AT5G05600                             EAF---GGENIG---ACLRVNYYPKCPRPELALGLSPHSDPGGMTILLP-DDQ-V-FGLQ
AT3G11180                             EAF---GGEDVG---ACLRVNYYPKCPQPELALGLSPHSDPGGMTILLP-DDQ-V-VGLQ
271401                                KKF----GECIY---QTIRVNHYPPCPQPDRVMGLSPHSDPGGITILLQ--DD-V-EGLQ
92217                                 DAI-----GEPF---QNIVMNYYPPCPQPDLTLGLQSHSDFGAITLLME--DH-V-GGLQ
Pp3c4_3409                            DAV-----GEPA---QNIVINYYPTCPQPQLTLGLQAHSDMGAITLLLQ--DD-V-AGLQ
AT4G16330                             EAV-----GEIY---QNITVTYYPPCPQPELTLGLQSHSDFGAITLLIQ--DD-V-EGLQ
Stephania_japonica|TRINITY_DN249      DKIWGEEEEEEEEVYQNVTVSYYPPCPRPDLTLGLQPHSDMGALTLLVQ--DD-V-GGLQ
Menispermum_canadense-RootLeafSt      DKV-----GEIY---QNITISYYPPCPQPELTLGLQAHSDMGAITLLIQ--DD-V-GGLQ
Sinomenium_acutum|TRINITY_DN7797      DKV-----GEIY---QNITISYYPPCPQPELTLGLQAHSDMGAITLLIQ--DD-V-GGLQ
                                                                       *   * .   .             .* 

PpANS                                 IYR--KG-E---WLGIPPR-ADALLVNIGDVF-------------------EILTNGKFQ
Sm2ODD                                VLK--DD-K---WITVKPR-TGSLVVNVGDIV-------------------QVWSNDRYK
Sinomenium_acutum|TRINITY_DN1914      VFV--DG-K---WWSVAPK-PEAFVVNIGDTF-------------------MALSNGKYK
Sinomenium_acutum|TRINITY_DN2271      LLK--DD-Q---WIDVPPM-RHSIVINLGDQL-------------------EVITNGKYK
Sinomenium_acutum|TRINITY_DN6683      FCK--DG-K---WVQVPPSTNNTIFVNIGDQV-------------------EVLSNGKYK
Sinomenium_acutum|TRINITY_DN8424      VLH--QN-Q---WVDVPPV-HGALVVNIGDLL-------------------QLISNDRFK
Sinomenium_acutum|TRINITY_DN5117      VKH--GD-G---WMDVKPV-AGALVINIGDIL-------------------QIMSNDEYK
Sinomenium_acutum|TRINITY_DN2878      VKH--GS-D---WVEVKPI-RGALIVNVGDLL-------------------QIFSNDVYT
Menispermum_canadense-RootLeafSt      VLKDGSG-G---WVTVPPL-PGALVVNVGDLL-------------------HILSNGRYP
Stephania_japonica|TRINITY_DN769      VLK--DGSTG--WVTVPPL-PEALVVNVGDLL-------------------HILSNGKYP
91439                                 VLK--NG-L---WLPVKPV-RDGLIVNIGDVT-------------------QASYNGKYK
Pp3c25_8200                           VCK--NG-T---WISVKPK-PDTLVINIGDTF-------------------EAWTNGRFQ
Pp3c16_9590                           VCK--NG-T---WISVKPK-PDTLIINIGDTF-------------------EAWTNGRFC
105948                                IRK--DG-R---WIAVKPR-PDTFVINLGDVF-------------------QAWTNGRYK
Pp3c26_14320                          VLK--DNDE---WVTVKPN-PNALVVNVGDTL-------------------HAWSNGRIK
Pp3c13_6170                           VLK--DG-K---WITVKPS-PDTLVINVGDTF-------------------QAWCNGRIK
Menispermum_canadense-RootLeafSt      VRA--SGGVKECWVSVPPI-AGSLVINVGDAL-------------------QIMSNGRYK
PpGA2ox3                              VHI--DD-Q---WITVKPR-PNCFVVNVGDLF-------------------QVLSNTKYK
Pp3c16_12680                          VHI--DD-Q---WITVKPR-PNCFVVNVGDLF-------------------QVLSNTKYK
Pp3c6_22580                           VQI--DE-E---WITVNPR-PDCFVVNIGDLF-------------------QVLSNTRYK
Pp3c5_4920                            VYI--DD-E---WTTVKPC-PDCFVVNVGDLF-------------------QVLSNTRYR
Pp3c6_5720                            VQV--AE-K---WVTVKPR-PDCFVVNIGDIF-------------------QILSNTRYK
Pp3c16_11720                          VQM--GD-K---WITVKPR-PDCFVVNIGDLF-------------------QILSNTRYK
Sinomenium_acutum|TRINITY_DN1144      VFK--NL-Q---WLTVSWP-KDTLLVNIGDLL-------------------EIMSNGKAQ
144959                                IAR--KG-Q---WIAVKPI-DNAIVINIGDSF-------------------QAWSNCRYK
270397                                VCK--DG-R---WFAVKPV-KYAFVVNIADQL-------------------QIMTNAKYK
271987                                VCK--HG-Q---WFAVKPV-KDAFVVNIADQL-------------------QIITNAKYK
AT3G51240|AtF3H                       ATRD-NGKT---WITVQPV-EGAFVVNLGDHG-------------------HFLSNGRFK
SjF3H                                 ATRD-NGKT---WITVQPI-EGAFVVNLGDHG-------------------HYLSNGRFK
Pp3c4_15600                           VLK--DG-L---WVPIPAI-PEAFVINVGDQI-------------------QMISNERYK
Pp3c20_21833                          IEE--DG-Q---WILVPPI-PDAFVVNIGDLL-------------------QIVSNGRYK
Pp3c25_13110                          TLH--NG-Q---WFQVPPL-KNAFVINGGNQL-------------------QIISNAKYK
Pp3c25_13110                          TLH--NG-Q---WFQVPPL-KNAFVINGGNQLQHLRYALPAGFNDMTSMFAQIISNAKYK
Pp3c1_41820                           IEK--DG-K---WIPVRPR-PGALAVNIGDTL-------------------QVLTNGKYK
Pp3c19_20510                          VRN--GD-K---WVTVDPE-PDALVIFVGEQL-------------------QVASNGRYT
PpFLS                                 VMK--DG-E---WVSVELI-QDAFAVNLGDQF-------------------EILTNGLYK
Pp3c1_540                             VMK--DG-E---WVSVEPI-QDAFAVNLGDQF-------------------EILTNGLYK
SmF3H                                 MRKNEES-P---WVPINTN-RRALVVNFGDQM-------------------QIATNKRYK
Sinomenium_acutum|TRINITY_DN1298      VHH--CG-K---WVQVNAP-PNSFLVNTADHL-------------------EILSNGKYK
Menispermum_canadense-RootLeafSt      ILH--KG-K---WITVKPL-PNSFIVNVGDHL-------------------EIFSNGRYK
Sinomenium_acutum|TRINITY_DN4878      ILH--KG-K---WITVKPL-PNSFIVNVGDHL-------------------EIFSNGRYK
Stephania_japonica|TRINITY_DN256      VLH--EG-K---WITVKPL-SNSFVVNVGDHL-------------------EIFSNGRYK
AT5G20400                             FQK--DG-K---WYKAPIV-PDTILINVGDQM-------------------EIMSNGIYK
AT5G20550                             FLK--DG-K---WYKAPVVASDTILINVGDQM-------------------EIMSNGIYK
Stephania_japonica|TRINITY_DN109      VFK--DG-K---WIKVPVI-PDAILINVADQI-------------------EIMSNGMYK
Menispermum_canadense-RootLeafSt      VLN--DG-Q---WIKVPII-PHALLVNVADQI-------------------EIMSNGVYK
Sinomenium_acutum|TRINITY_DN656_      VLK--DG-Q---WIKVPII-PHALLVNVADQI-------------------EIMSNGVYK
73754                                 IQK--ER-K---WYNVRCN-SNALIVNVGDQV-------------------EIITNGIFK
442385                                VKR--NG-E---WYSVKPV-RGSFVVNISDQL-------------------QIFSNGKFQ
270191                                VKSKRND-Q---WVQVKAR-RDAFAVNIGDLI-------------------QVWSNGKYQ
Stephania_japonica|TRINITY_DN202      VSRRSDG-V---WFPIRPV-PNALVINIGNCM-------------------EIWTNDKYW
Menispermum_canadense-RootLeafSt      VKRKIDG-E---WSRVKPV-PDSFIVNVGDIV-------------------QVWSNGKYE
Sinomenium_acutum|TRINITY_DN5555      VKRKIDG-E---WSRVKPV-PDSFIVNVGDIV-------------------QVWSNGKYE
Sinomenium_acutum|TRINITY_DN453_      VKRKKDG-E---WCRVKPI-PYSFIVNVGDLI-------------------QVWSNEKYE
Menispermum_canadense-RootLeafSt      VRRKADG-E---WTKVKPI-TDSFIINVGDII-------------------QVWSNDKYE
Stephania_japonica|TRINITY_DN116      VRRK-DG-E---WTKVKPI-PNSYIINVGDII-------------------QVWSNDRYE
122648                                VNY--NG-Q---WIPVKPV-EGALVINVADML-------------------QILSNNKYK
Menispermum_canadense-RootLeafSt      VLK--NG-E---WIDVEPL-PHAYVVVIGHQM-------------------QIISNDRLK
229355                                ILH--CG-A---WVPIKPL-PGAFVVNIGDQL-------------------QILSNDAYK
85121                                 VMH--GN-E---WYSVKPI-PYSFVVNLGDQI-------------------QILSNDKYK
Stephania_japonica|TRINITY_DN635      ILI--DG-Q---WFAVNPH-PDAFVINIGDQL-------------------QALSNGVYK
AT5G24530                             ILI--DG-Q---WFAVNPH-PDAFVINIGDQL-------------------QALSNGVYK
Stephania_japonica|TRINITY_DN975      VLL--GD-K---WVAVNPV-TNAFVVNIGDQI-------------------QALSNGRYK
Menispermum_canadense-RootLeafSt      VLK--DN-K---WIAVNPH-PNAFVVNIGDQI-------------------QALSNGRYK
Sinomenium_acutum|TRINITY_DN1168      VLK--DN-K---WIAVNPH-PNAFVVNIGDQI-------------------QALSNGRYK
Stephania_japonica|TRINITY_DN107      VFK--DD-K---WVAVSPI-PNTFIVNIGDQM-------------------QVISNDKYK
AT4G10500                             VFK--DD-K---WVAVSPI-PNTFIVNIGDQM-------------------QVISNDKYK
AT4G10490                             VFK--DG-K---WIAVNPV-PNTFIVNLGDQM-------------------QVISNEKYK
Menispermum_canadense-RootLeafSt      VLH--DG-K---WVAVNPI-PHTFIVNIGDQI-------------------QVLSNDRYK
Sinomenium_acutum|TRINITY_DN182_      VLH--DG-K---WVAVNPI-PHTFIVNIGDQI-------------------QVLSNDRYK
Menispermum_canadense-RootLeafSt      ILH--DG-K---WISVNPN-PETFIVNIGDQI-------------------QVLSNDRYK
At4G22880|AtANS                       LFY--EG-K---WVTAKCV-PDSIVMHIGDTL-------------------EILSNGKYK
McANS                                 VLY--EG-K---WVTAKCV-PGSIILHIGDTI-------------------EILSNGKYK
SaANS                                 VLY--EG-K---WVTAKCV-PGSIILHIGDTI-------------------EILSNGKYK
At5G63600|AtFLS5                      AFK--DE-Q---WLDLDYI-DSAVVVIIGDQL-------------------MRMTNGRLK
AT5G63595                             VFK--ED-R---WLDVDYI-YPAVIIIIGDQI-------------------MKMSNGRYN
AT5G63580                             IFK--DD-H---WLDVHYI-PSSITVNIGDQI----------------------------
SaDAH                                 VFK--DD-L---WYDAKYI-PYALVVNIADQI-------------------EILSNGKYK
McDAH                                 VFK--DD-L---WYDAKYI-PYALVVNIADQI-------------------EILSNGKYK
gnl|onekp|UPOG_scaffold_2014390       VFK--DD-H---WFDAKYI-PNALIIHIGDQI-------------------EILSNGKYK
gnl|onekp|ZUHO_scaffold_2140761       VFK--DD-H---WFDAKYI-PNALIIHIGDQI-------------------EILSNGKYK
gnl|onekp|YHFG_scaffold_2075658       VFK--DN-H---WFDAKYI-PNALIVHIGDQI-------------------EILSNGKYK
gnl|onekp|WFBF_scaffold_2042168       VFK--ED-R---WYDAKYI-PNALIVHIGDQV-------------------EILSNGKYK
ref|XP_026445813.1|                   VFK--DD-H---WFDAKYI-PNALIVHIGDQI-------------------EILSNGKYK
ref|XP_026455049.1|                   VFK--DD-H---WFDAKYI-PNALIVHIGDQI-------------------EILSNGKYK
gnl|onekp|NMGG_scaffold_2014268       VFK--DD-R---WFDAKYI-PNALIVHIGDQT-------------------EILSNGKYK
gnl|onekp|ZGQD_scaffold_2055080       VFK--DD-Y---WFDAKYI-PNALIVHIGDQT-------------------EILSNGRYK
gnl|onekp|ERXG_scaffold_2008894       VFK--DD-H---WINAKYI-PNALIIHIGDQV-------------------EILSNGKYK
gnl|onekp|GOQJ_scaffold_2061079       VFK--DD-R---WFDAKYI-PNALIVHIGDQV-------------------EILSNGKYK
SjFLS5                                VFK--DD-H---WFDAKYI-PNAIVVHIGDQI-------------------EIMSNGKYK
McFLS5                                VFK--DE-H---WFDAKYI-PNALIVHIGDQV-------------------EIMSNGKYK
AT5G43935                             VFK--DD-H---WFDVEYI-NSAVIVLIGDQI-------------------MRMSNGKYK
AT5G63590                             AFK--DN-Q---WIDAEYT-TSGIIVIIGDQF-------------------LRMSNGKYK
AT5G08640                             VFK--DD-H---WFDAEYI-PSAVIVHIGDQI-------------------LRLSNGRYK
AT3G21420                             ILK--DN-T---WVPVKPL-PNALVINIGDTI-------------------EVLSNGKYK
Menispermum_canadense-RootLeafSt      ILK--DN-T---WVPVQSV-PNALIINIGDTM-------------------EVLTNGKYK
Stephania_japonica|TRINITY_DN273      ILK--DD-T---WVPVQPV-PNALIINIGDTI-------------------EVLTNGKYK
Sinomenium_acutum|TRINITY_DN1782      IRH--NG-E---WVPVEPV-PNALVVNIGDAI-------------------EAWSNGMYK
Menispermum_canadense-RootLeafSt      IRH--GG-E---WVSVKPI-PNALVVNIGDVM-------------------EIWSNGKYK
Stephania_japonica|TRINITY_DN159      IRH--DE-E---WVSVKPI-PNSLVVNIGDVI-------------------EILSNGKYK
Menispermum_canadense-RootLeafSt      IRH--DG-Q---WVPVNIL-PHALLVNIGDVL-------------------EILSNGRYK
Stephania_japonica|TRINITY_DN210      IRH--DG-H---WVPVKML-PGALLVNIGDVV-------------------EILSNGIYK
Stephania_japonica|TRINITY_DN290      IKK--NG-T---WVPVKPV-PGAFIVNIGDAI-------------------EILSNGVYK
Stephania_japonica|TRINITY_DN116      IKI--NG-N---WIPINPI-SGAFIVNIGDAI-------------------EIMSNGLYK
SaFLS5                                IRK--DG-N---WVPIKPI-PSAFIVNVGDVI-------------------EIMSNGLYR
Menispermum_canadense-RootLeafSt      IRK--DG-N---WVPIKPI-PSAFIVNVGDVI-------------------EIMSNGLYR
Menispermum_canadense-RootLeafSt      IRR--NG-I---WVPVEPI-PGALIVNIGDII-------------------EIMSNGKYK
Sinomenium_acutum|TRINITY_DN5646      IRR--NG-I---WVPVEPI-PGALIVNIGDII-------------------EIMSNGKYK
Menispermum_canadense-RootLeafSt      IRK--SG-M---WIPVHAI-PGAFIINMGDML-------------------EIWSNGKYK
Stephania_japonica|TRINITY_DN256      IRK--NG-M---WIPVNAI-PGGFIINIGDLL-------------------EVWSNGKYK
PsT6ODM                               IKR--EG-T---WISVKPL-PNAFVVNVGDIL-------------------EIMTNGIYH
PsCODM                                IRK--EE-R---WISIKPL-PDAFIVNVGDIL-------------------EIMTNGIYR
PsP7ODM                               IRK--ED-K---WISIKPL-PDAFIVNVGDIW-------------------EIMTNGVHR
AT1G17020                             IKK--DG-K---WVPVKPL-PNAFIVNIGDVL-------------------EIITNGTYR
Sinomenium_acutum|TRINITY_DN6257      ISK--DG-M---WVPVKPL-PNAFIVNIGDIL-------------------EIVTNGIYR
Stephania_japonica|TRINITY_DN208      IRK--DG-M---WVPVKPL-PNAFIVNVGDIL-------------------EIVTNGIYR
SmFLS                                 VLK--NN-T---WVVVEPI-PGAITINISDLL-------------------ELMSNGRYR
90714                                 IRK--NG-E---WKPVKSM-PDAFVVNIGDIL-------------------EVMSNGIYK
446843                                VKK--GG-Q---WRSVRSI-PDAFVVNVGDTV-------------------EILTDGAYK
79989                                 VRK--GD-R---WLLLEPI-PNAIVVNIADQL-------------------QILSNGRFK
AT2G38240                             VRRG-DG-----WVTIKSV-PNALIVNIGDQL-------------------QILSNGIYK
AT3G55970                             VRG--SDDA---WITVEPA-PHAFIVNMGDQI-------------------QMLSNSIYK
Stephania_japonica|TRINITY_DN365      VRR--GEDH---WVTIKPS-PNAFIVNIGDQI-------------------QVLSNAEYK
Menispermum_canadense-RootLeafSt      VRR--GD-Y---WVTIKPA-PNAFIVNIGDQI-------------------QVLSNAFYK
Sinomenium_acutum|TRINITY_DN8084      VRR--GD-Y---WVTIKPA-PNAFIVNIGDQI-------------------QVLSNAFYK
Stephania_japonica|TRINITY_DN769      VRK--DD-T---WITVKPH-PHAFIVNIGDQI-------------------QILSNSTYK
AT5G05600                             VRK--DD-T---WITVKPH-PHAFIVNIGDQI-------------------QILSNSTYK
AT3G11180                             VRH--GD-T---WITVNPL-RHAFIVNIGDQI-------------------QILSNSKYK
271401                                VRK--NG-K---WVQVQAD-PEAFVVNLADQI-------------------EIITNGLYK
92217                                 VRK--NG-R---WFAVKPV-PGAFIANLGDQV-------------------EVLSNGRYK
Pp3c4_3409                            VKK--NN-E---WSTIQPI-RDTFVVNLGDML-------------------QILSNDKYR
AT4G16330                             LYK--DA-Q---WLTVPPI-SDAILILIADQT-------------------EIITNGRYK
Stephania_japonica|TRINITY_DN249      LLK--DDHN---WVTVPPI-SDAILVLLADQT-------------------EIISNGKYR
Menispermum_canadense-RootLeafSt      VLK--DN-K---WVTVQPI-SDAIVVILADQT-------------------EIITNGLYR
Sinomenium_acutum|TRINITY_DN7797      VLK--DN-K---WVTVQPI-SDAIVVILADQT-------------------EIITNGLYR
                                                  *               .                               

PpANS                                 SPSHRTVVNKV-EGRLSVAHCLAPAKM--VTL-IPPPE-LLR----SAP-NQYKA-RTYA
Sm2ODD                                SVQHRVINNDQ-NVRYSFAFSCVPGVS--TLV-APLPQ-FTS---EIQQAPRYRE-FQYG
Sinomenium_acutum|TRINITY_DN1914      SCLHRAVVNSE-VPRKSLAFFLCPQKD--KTV-SPAEE-LVD---LEHP-RAYPP-FTWS
Sinomenium_acutum|TRINITY_DN2271      SVMHRVIAQSD-GNRMSIASFYNPGSD--AVI-YPAPA-LVEEEAEEKS-QVYPK-FVFE
Sinomenium_acutum|TRINITY_DN6683      SILHRVMADKN-GSRLSIATFYNPAGD--AII-SPAPK------------LLYPNNYRFK
Sinomenium_acutum|TRINITY_DN8424      SSEHRVLVNSA-GPRVSVASFFTTHLQPSTRTFGPIKE-LLS---EENP-PLYRE-TTVK
Sinomenium_acutum|TRINITY_DN5117      SVEHRVLANPFHEPRISIAIFFNPGKR--EDLYGPLPE-VIS---PEKP-ALYRQ-FTLS
Sinomenium_acutum|TRINITY_DN2878      SVEHRVVANASKDPRISVAAIFNPGKRGENDVYGTFPE-IIS---PENP-ALYRD-FTIP
Menispermum_canadense-RootLeafSt      SVLHRAVVHRT-RHRLSVAYLFGPPPN--TQV-APLPN-LLD---LKHP-PLYRS-VTWN
Stephania_japonica|TRINITY_DN769      SVFHRAVVHQT-RHRLSAAYLYGPPQN--TKV-GPLEK-LLD---INNP-PLYKP-VTWN
91439                                 SQGHRALVFEH-SERVSIVANYSPLPG--VSI-CPAQE-LLS---SSHP-AMYRQ-SSYA
Pp3c25_8200                           SVEHRAVVNET-EARMSLVYFSSPPTK--SLI--QIPEQLIT---AEHP-LRFNPSFTWE
Pp3c16_9590                           SVEHRAVVNES-EARMSLVYFASPPSK--SVI--QIPEQLIT---AKHP-LRFRPSFTWE
105948                                SVEHRAVVNQK-QGRLSMVFFYGPQED--YVI-TPPDE-LID---EDHP-LRYRP-FTWG
Pp3c26_14320                          SVMHRALVNTT-EPRLSVVYFFGPHPD--TKI-DPIPA-LVS---SDCP-LRYRS-FVYK
Pp3c13_6170                           SVMHRALVNAT-EPRLTVVHFFGPHPD--TMI-VPPAA-LVD---NDNP-LRYRS-FAYK
Menispermum_canadense-RootLeafSt      SIEHRVVANAS-KNRVSVPIFVNPRPN--DVI-GPLPE-VLE---SGER-AVYKQ-VLYS
PpGA2ox3                              SVLHRAAVNGT-SKRLSLACFLNPPLS--ATV-EAPPE-LIT---PERP-QVYRP-FTWG
Pp3c16_12680                          SVLHRAAVNGT-SKRLSLACFLNPPLS--ATV-EAPPE-LIT---PERP-QVYRP-FTWG
Pp3c6_22580                           SVLHRAVVNGT-SKRLSLACFLNPPLN--ATV-EPPPE-LIT---TERP-PVYRP-FTWG
Pp3c5_4920                            SVLHRAVVNGT-SKRLSLACFLNPPLS--AIV-EAPPE-LIT---TEQP-QVYRP-FTWE
Pp3c6_5720                            SGLHRAVVNGQ-FQRLSMACFLNLPLD--CVV-AAPPE-LIT---TDCP-QKYRP-FLWL
Pp3c16_11720                          SVLHRAIVNSE-SRRLSLACFLNPPLN--STV-VAPPE-LIT---PECP-QVYRP-FTWL
Sinomenium_acutum|TRINITY_DN1144      SPWHRVVTQKD-QERFSVALFYNPPLQ--AEI-GPVRG------DDSSE-FDYRK-VVVE
144959                                SVEHRAVVNSD-TPRVSIGYFYGPVAE--DLV-IQAPSELVD---GDHP-PVHRP-FRYM
270397                                SAEHRVRAHPE-KSRLSVVAFFGPGMD--TVV-GPLPE-MVS---EENP-PLYRE-CATK
271987                                SAEHRVRAHPE-KSRLSVVAFFGPGLD--TVV-GPLPE-MVS---EKNP-PLYRE-CVIK
AT3G51240|AtF3H                       NADHQAVVNSN-SSRLSIATFQNPAPD--ATV-YPLKV------REGEK-AILEEPITFA
SjF3H                                 NADHQAVVNSN-YSRLSIATFQNPAPD--AVV-FPLK--VRK---GEKP-ILEEP-ITFA
Pp3c4_15600                           SVVHRVVAGNG-SGRKSISNFFLPNWE--TVV-SPAPR-FCT---RSNP-ARYQP-VKFS
Pp3c20_21833                          SVMHRVLVNNT-VGRFSIPNFFMPSKE--TII-QPLKE-LLS---ESNP-PLYRS-FKFA
Pp3c25_13110                          SVMHRARTNTH-VGRYSFPNFLLPSDQ--TVI-EPFPE-FLS---EANP-PLYRS-LTFA
Pp3c25_13110                          SVMHRARTNTH-VGRYSFPNFLLPSDQ--TVI-EPFPE-FLS---EANP-PLYRS-LTFA
Pp3c1_41820                           SVPHQAVVNAT-QSRISSAYFYEALPS--TVI-VPHPD-LVD---ENNP-LQYEP-FTGE
Pp3c19_20510                          AVTHRAVVNKT-TDRISIAMGLAPNSK--VLV-RPAPE-LLE---KSSP-PRYEA-RTYG
PpFLS                                 SPLHRALLNSS--ERFSVGVFSCPPDD--KVV-TPIPE-LVA---EFPP-LRYKA-STYA
Pp3c1_540                             SPLHRALLNSS--ERFSVGVFSCPPDD--KVV-TPIPE-LVA---EFPP-LRYKA-STYA
SmF3H                                 SFEHRVLANPE-RARLSISSFFNPAVE--ATI-KPLPE-FVD---ADHP-SRYRP-VSFG
Sinomenium_acutum|TRINITY_DN1298      SVVHQAVVNNK-GTRISVAMPHGPSLD--KVV-APALD-LLQ--NEKHQ-AVYRG-MKYK
Menispermum_canadense-RootLeafSt      SVLHRVVVNPS-KLRVSVASLHSLPFN--AMV-QPSPK-LVN---EANP-RRYKD-TDFG
Sinomenium_acutum|TRINITY_DN4878      SVLHRVVVNPS-KLRVSVASLHSLPFN--AMV-QPSPK-LVN---EANP-RRYKD-TDFG
Stephania_japonica|TRINITY_DN256      SVLHRVLVNPS-NLRVSVASLHSLPFD--ALV-RPSPK-LVN---EANP-RRYKD-TDFG
AT5G20400                             SPVHRVVTNRE-KERISVATFCIPGAD--KEI-QPVNE-LVS---EARP-RLYKT-V--K
AT5G20550                             SPVHRVVTNTE-KERISVATFCIPGAD--KEI-QPVDG-LVS---EARP-RLYKP-V--K
Stephania_japonica|TRINITY_DN109      SPVHRVITNSE-KERFSVAVFYLPEWE--KEI-EPAAK-LIS---ESTP-RLFRK-IKMK
Menispermum_canadense-RootLeafSt      SPMHRVLTNSK-KERFSIAMFHWAEAE--KEI-EPAAA-LIS---ESRP-RLFRK-IKIK
Sinomenium_acutum|TRINITY_DN656_      SPMHRVLTNSK-KERFSIAMFHLSEVE--KEI-EPAAA-LIS---ESRP-RLFRK-IKMK
73754                                 SVIHRAIVNRN-LYRMSMASFFNPCAQ--ATI-TPIQE-LLD---KQNP-AQYKA-RLSK
442385                                SAEHRVAVNSS-SQRLSIATFFEPSED--VVV-APIPE-LLL--RNSEP-PRYKE-SLFG
270191                                SIEHRVVVNST-RDRFSCPVFFSPTYA--TNA-APLPG-LVN---ENHP-AKYKP-VNWG
Stephania_japonica|TRINITY_DN202      SAEHRVVVNTT-RERYSIPFFLLPSHD--VEV-KPLEE-LVS---PENP-PKYKG-YKWG
Menispermum_canadense-RootLeafSt      SVEHRVMVNSE-RERFSIPFFFNPAHY--VTV-KPVEE-LIN---VENP-VKYRE-YNWG
Sinomenium_acutum|TRINITY_DN5555      SVEHRVMVNSE-RERFSIPFFFNPAHY--VTV-KPVEE-LIN---VENP-VKYRE-YNWG
Sinomenium_acutum|TRINITY_DN453_      SVEHRVSVNSE-RERFSIPFFFNPAHD--VIV-KPLEE-LTN---DQSP-PKYTG-YNWG
Menispermum_canadense-RootLeafSt      SVEHRVKANSE-RERFSIPFFFNPAHH--VMV-KPLDE-LID---EQNL-GKYKE-YNWG
Stephania_japonica|TRINITY_DN116      SVEHRVKVNSE-RERFSIPFFFNPAHH--VMV-KPMEE-LLD---EHSP-PKYRE-YNWG
122648                                SAEHRVLVNTK-RPRVSIASFYGPTDD--KHI-APLEE-LLG----DNP-PMFKA-CLFR
Menispermum_canadense-RootLeafSt      GVEHRVLTNSS-TTRTTIASQIQPSME--CNV-GPAEE-LVD---ESNP-PNYRS-FKYQ
229355                                SVEHRAVVNSE-RTRVSIASFYGPAED--SHI-APVAQ-LVT---DEAP-ACFKE-SVYG
85121                                 SPEHRAVVNSS-EDRMSIPVAMGPSWE--SLV-LPASE-LV----EGSP--VFKP-MVYR
Stephania_japonica|TRINITY_DN635      SVWHRAVTNTE-NPRLSVASFLCPADC--AVM-SPAKP-LWEAEDDETK-PVYKD-FTYA
AT5G24530                             SVWHRAVTNTE-NPRLSVASFLCPADC--AVM-SPAKP-LWEAEDDETK-PVYKD-FTYA
Stephania_japonica|TRINITY_DN975      SVWHRACVNSE-KERISVASFLCPENC--ATI-SPVTQ-------DGST-PIYRD-FTYA
Menispermum_canadense-RootLeafSt      SVWHRACVNSE-KERISVASFLCPAND--AII-SPVTK-------DGSL-AIYKN-FTYD
Sinomenium_acutum|TRINITY_DN1168      SVWHRACVNSE-KERISVASFLCPAND--AII-SPVTK-------DGSL-AIYKN-FTYD
Stephania_japonica|TRINITY_DN107      SVLHRAVVNTE-NERLSIPTFYFPSTD--AVI-GPAHE-LVN--EQDSL-AIYRT-YPFV
AT4G10500                             SVLHRAVVNTE-NERLSIPTFYFPSTD--AVI-GPAHE-LVN--EQDSL-AIYRT-YPFV
AT4G10490                             SVLHRAVVNSD-MERISIPTFYCPSED--AVI-SPAQE-LIN-EEEDSP-AIYRN-FTYA
Menispermum_canadense-RootLeafSt      SVLHRAVVNSE-KERFSVPTFYCPSYD--AVI-EPAGD-LVD---DEVA-PFYRS-FSYG
Sinomenium_acutum|TRINITY_DN182_      SVLHRAVVNSE-KERFSVPTFYCPSYD--AVI-EPAGD-LVD---DEVA-PFYRS-FSYG
Menispermum_canadense-RootLeafSt      SVIHRAIVNNN-KERISIPTFYFPSYD--AVI-EQAQE-LVD---VDGP--LYRT-YTFL
At4G22880|AtANS                       SILHRGLVNKE-KVRISWAVFCEPPKD--KIVLKPLPE-MVS---VESP-AKFPP-RTFA
McANS                                 SILHRGLVNKE-KVRISWAVFCEPPKD--KIVLKPLSE-LVT---ESEP-PLFPP-RTFD
SaANS                                 SILHRGLVNKE-KVRISWAVFCEPPKD--KIVLKPLPE-LVT---ESEP-PLFPP-RTFD
At5G63600|AtFLS5                      NVLHRAKSDKD-KLRISWPVFVAPRAD--MSV-GPLPE-FTG---DENP-PKFET-LIYN
AT5G63595                             NVLHRALMDKK-KTRMSSVVHIKPPYD--MVV-SHFPN---------SPAAIILPSSSL-
AT5G63580                             ---------------------------------------MAE---------QWKV-----
SaDAH                                 SVLHRAKVNKE-KVRMSWPIFCTPPAD--MVI-GPIPE-LIN---EENP-ARYKY-IEYK
McDAH                                 SVLHRAKVNKE-KVRMSWPIFCTPPAD--MVI-GPIPE-LIN---EENP-SRYKY-IEYK
gnl|onekp|UPOG_scaffold_2014390       AVFHRTTVTKD-KTRMSWPVFCSPPAE--LVL-GPLPQ-LVD---EENP-AKFKT-KKYK
gnl|onekp|ZUHO_scaffold_2140761       AVFHRTTVTKD-KTRMSWPVFCSPPAE--LVL-GPLPQ-LVD---EENP-AKFKT-KKYK
gnl|onekp|YHFG_scaffold_2075658       SVYHRTTVNKD-RTRMSWPVFCSPPPE--LVI-GPLPQ-LVN---EENP-AKFKT-KKYK
gnl|onekp|WFBF_scaffold_2042168       AVFHRTTVNKD-QTRMSWPVFMSPPPE--HVV-GPLPQ-LVN---EENP-AKFKT-KKYK
ref|XP_026445813.1|                   SVLHRTTVNKE-KSRMSWPVFVSPPAD--KVI-GPLPQ-LVN---EENP-AKFKT-KKYK
ref|XP_026455049.1|                   SVLHRTTANKE-KSRMSWPVFVSPPAD--KVI-GPLPQ-LVN---EENP-AKFKT-KKYK
gnl|onekp|NMGG_scaffold_2014268       SVYHRTTVNKE-KTRMSWPVFCSPPAD--KVV-GPLPQ-LVT---EENP-AKFKS-KKYK
gnl|onekp|ZGQD_scaffold_2055080       SVYHRTTVNKE-KTRMSWPIFCSPPCD--KVI-GPLPQ-LVN---EENP-AKYKT-KKYK
gnl|onekp|ERXG_scaffold_2008894       SVLHRTTVTKE-FTRMSWPVFCSPPPE--MEV-GPLPQ-LVN---EENP-PKFKT-KKYK
gnl|onekp|GOQJ_scaffold_2061079       SVLHRTTVNKE-KTRMSWPVFCSPPAD--MVV-GPLPQ-LIT---ESNP-PKFKT-KKYK
SjFLS5                                SVLHRTTVNKE-KTRMSWPVFCSPPSE--HVV-GPVPQ-LVN---EENP-AKFKT-KKYK
McFLS5                                SVLHRTTVNKE-KARMSWPVFCSPPAE--HVV-GPLPQ-LVN---EENP-PKYKT-KKYK
AT5G43935                             NVLHRSIMDAK-KTRMSWPILVEPKRG--LVV-GPLPE-LTG---DENP-PKFES-LTFE
AT5G63590                             SVEHRAKMDKE-KTRISWPVFVESSLD--QVF-GPLPE-LIT--GDENV-PKFKP-YVYK
AT5G08640                             NVLHRTTVDKE-KTRMSWPVFLEPPRE--KIV-GPLPE-LTG---DDNP-PKFKP-FAFK
AT3G21420                             SVEHRAVTNRE-KERLTIVTFYAPNYE--VEI-EPMSE-LVD--DETNP-CKYRS-YNHG
Menispermum_canadense-RootLeafSt      SVEHRAVTDKE-KDRLSLVTFYAPSYE--IEL-GPLPE-FIN---ENQP-CMYKK-YNHG
Stephania_japonica|TRINITY_DN273      SVEHRAVVDME-KDRLSLVTFYAPSYE--IDL-APLPE-FIN---ENHP-SKYKK-YNHG
Sinomenium_acutum|TRINITY_DN1782      SIEHRAITNKK-KARISIAAFVIPNDE--VVI-GPLDH-LVN--DDNQP-RKYKK-IKYV
Menispermum_canadense-RootLeafSt      SIEHRAVTNDK-KARISHASFISPNDD--VEI-EPLEL-MVN---CQQPYKLYKK-MRFG
Stephania_japonica|TRINITY_DN159      SIEHRAVINDQ-KARISYASFICPNDD--VEI-EPLEQ-TVD---CQEPQKLYKK-IRYG
Menispermum_canadense-RootLeafSt      SIEHRVVINKE-KERMSVAVFNETNES--AEI-GPLPELLLI--NEGET-DKYRR-ISFE
Stephania_japonica|TRINITY_DN210      SIEHRVVINKE-KERLSVATFHEAHKS--VLV-GPLRE-LII--NNGGT-EKYRS-VTSD
Stephania_japonica|TRINITY_DN290      SIEHRGTINPE-KERMSIAVFQLPTSG--ILV-GPFEE-VLG----DSG-ANYKT-VDYD
Stephania_japonica|TRINITY_DN116      SIEHRAVIHPD-RARISIVGFQDPRQG--VFI-EPLQE-LLE--RTNVA-AKYKT-VNFD
SaFLS5                                SVEHRAVIDPE-KERISIAGFQDPRHG--VLV-GPLPE-LME---GNKG-ANYKT-VSYD
Menispermum_canadense-RootLeafSt      SVEHRAVIDPE-KERISIAGFQDPRNG--VLV-GPLPE-LME---GNKG-ANYKT-VSYD
Menispermum_canadense-RootLeafSt      SIEHRAVVNPK-MERLSIAAFHSPKFD--TVI-GPIPE-LVK---ENGP--SYMT-VSFE
Sinomenium_acutum|TRINITY_DN5646      SIEHRAVVNPK-MERLSIAAFHSPKFD--TVI-GPIPE-LVK---ENGP--SYMT-VSFE
Menispermum_canadense-RootLeafSt      SIEHRVIVNPE-RARLSVAAFHGPNED--AII-GPLPD-LVK----KEC-AKYKT-LDMK
Stephania_japonica|TRINITY_DN256      SIEHRVVVNQH-KERLSVAGFHGPNED--AII-GPLPD-LVK---KDGA-ANYKT-VEMK
PsT6ODM                               SVDHRAVVNST-NERLSIATFHDPSLE--SVI-GPISS-LIT---PETP-ALFKSGSTYG
PsCODM                                SVEHRAVVNST-KERLSIATFHDSKLE--SEI-GPISS-LVT---PETP-ALFKR-GRYE
PsP7ODM                               SVDHRGVINST-KERLSIATFHSPKLE--LEI-GPISS-LIR---PETP-AVFKSAGRFE
AT1G17020                             SIEHRGVVNSE-KERLSIATFHNVGMY--KEV-GPAKS-LVE---RQKV-ARFKR-LTMK
Sinomenium_acutum|TRINITY_DN6257      SIEHRATVNAS-KERLSIATFYNPKFD--GEM-GPAPS-LIK---KDSP-PFFIR-MRVE
Stephania_japonica|TRINITY_DN208      SIEHRAVVNSS-KERLSIATFYSPAID--GEI-GPAPS-LIS---SDSP-PIFKR-IKVE
SmFLS                                 SVIHRVQVNAS-RPRMSIACNYSCSFD--SGV-APAPE-LID---EEHP-QLYKP-VKFG
90714                                 SVEHRATVSSG-NARMSAAFFFSPGFE--AVL-KPLVP-------DEKP--LFRE-LTFR
446843                                -----------------WSTELSSIRN--ALG-SPLQQ-FTV------------------
79989                                 SVEHRVAVNKD-TVRMSLATFCNPDVD--TII-APAED-LVN---DDNP-VLYRA-MTYG
AT2G38240                             SVEHQVIVNSG-MERVSLAFFYNPRSD--IPV-GPIEE-LVT---ANRP-ALYKP-IRFD
AT3G55970                             SVEHRVIVNPE-NERLSLAFFYNPKGN--VPI-EPLKE-LVT---VDSP-ALYSS-TTYD
Stephania_japonica|TRINITY_DN365      SVEHRVIVNSG-AERTSIAFFYNPRGD--LVL-EPAKE-LVS---EDRP-ALYQP-MTFN
Menispermum_canadense-RootLeafSt      SVEHRVIVNSA-KERISMAFFYNPRGD--LIV-EPAKE-LLT---EDRP-ALYQP-MTFN
Sinomenium_acutum|TRINITY_DN8084      SVEHRVIVNSA-KERISMAFFYNPRGD--LIV-EPAKE-LLT---EDRP-ALYQP-MTFN
Stephania_japonica|TRINITY_DN769      SVEHRVIVNSD-KERVSLAFFYNPKSD--IPI-QPLQE-LVS---THNP-PLYPP-MTFD
AT5G05600                             SVEHRVIVNSD-KERVSLAFFYNPKSD--IPI-QPLQE-LVS---THNP-PLYPP-MTFD
AT3G11180                             SVEHRVIVNSE-KERVSLAFFYNPKSD--IPI-QPMQQ-LVT---STMP-PLYPP-MTFD
271401                                SVEHRAVVKTESKERISLAMFHSPLPD--TLV-SPAAN-FVN---PRQP-SRYTS-MTFG
92217                                 SVEHRVVVNST-KKRMAIAAFYDPSKN--TRI-SPAPE-LID---EQNP-RLYGE-VLFR
Pp3c4_3409                            SVEHRTVVNGE-RARKSVAVFYDPAKN--RLI-SPAAP-LVD---KDHP-ALFPS-ILYG
AT4G16330                             SAQHRAVTNAN-RARLSVATFHDPSKT--ARI-APVSQ-L-------SP-PSYKE-VVYG
Stephania_japonica|TRINITY_DN249      SAPHRALTNPH-YPRLSVATFHDPSKT--RKI-SPAAQ-LIS---KDSP-PRYRE-HVYG
Menispermum_canadense-RootLeafSt      SSQHRALTNSN-QARLSVATFHDPSKT--HKI-SPAAG-LLS---KDCP-ARYRE-VVYG
Sinomenium_acutum|TRINITY_DN7797      SSQHRALTNSN-QARLSVATFHDPSKT--HKI-SPAAG-LLS---KDCP-ARYRE-VVYG
                                                                                                  

PpANS                                 EYMGARKR-----QESSNS-------------LEFMKLPTSV------------------
Sm2ODD                                EYMMYRFE----NKKIVSKNSEEIT-------IKYYSTAEEYNSFTWGDYKKATYSLRLD
Sinomenium_acutum|TRINITY_DN1914      TLLEFTQK-----HYRADMNTLDHF-------TNWLLHQHHITTTP--------------
Sinomenium_acutum|TRINITY_DN2271      DYMKLYAG-----LKFQAKEPRFEA-------MKAMESSVTPAPIATA------------
Sinomenium_acutum|TRINITY_DN6683      DYLNLYAT-----TKFAEKDPRFEFMKKMAKAEQSLLVSRPI------------------
Sinomenium_acutum|TRINITY_DN8424      DFTRYFHA-----KGIDG----NSA-------LTHYKL----------------------
Sinomenium_acutum|TRINITY_DN5117      EFMRRLFS-----KGLDG----KSL-------MNYFRV----------------------
Sinomenium_acutum|TRINITY_DN2878      EIQKQGKT-----DDSSC----RAI-------INLFKLSDN-------------------
Menispermum_canadense-RootLeafSt      EYLGTKAK-----HFNKA--------------LHCLQLEKDQF-----------------
Stephania_japonica|TRINITY_DN769      EYLETKAK-----HFNKA--------------LATLRTTSTT------------------
91439                                 DYIDLCQA-----DKSLG----RDR-------VDSLLC----------------------
Pp3c25_8200                           EYKMYLFK-----KHVEGNGVKVAK--------DWLRRPATTSQN---------------
Pp3c16_9590                           EYKSHLFK-----RHVGGNGVKTSK--------EWLRLPAPTSHT---------------
105948                                DYSAARLS-----IPAHG----KRH-------LDVFAGAL--------------------
Pp3c26_14320                          QFVEQILQ-------NRGKKVFESP-------LNSLLL----------------------
Pp3c13_6170                           EMVEQIMH-------IRGKSVFESP-------LTSFLL----------------------
Menispermum_canadense-RootLeafSt      DYAKHFFN-----KAHDG----KKT-------VDFAKLY---------------------
PpGA2ox3                              EYLSNAYK-----FHPATGGTHILD-------MAFLANKHFSQHNQN-------------
Pp3c16_12680                          EYLSNAYK-----FHPAT---GGER-------HERFFLER--------------------
Pp3c6_22580                           EYLANAYN-----FHPAN---GGER-------HERFFLEKS-------------------
Pp3c5_4920                            EYLTNAYK-----FHPAM---GGER-------HERFFLERS-------------------
Pp3c6_5720                            EYLKHAYL-----YHPIT---GNDR-------HEKFFLKPSGDI-PVAASSVH-------
Pp3c16_11720                          EYLKNAYL-----YHPTA---GNER-------HERFFLKTMVDVHTVAPSSVH-------
Sinomenium_acutum|TRINITY_DN1144      DYVQHFYK-----VSPTK---EKQA-------IMFARTKGVI------------------
144959                                DYMSWRTT-----SNLFG----KNA-------FNVFTSLDFPGAAAAASEKP--------
270397                                DYLTQFYA-----NGLDG----KRS-------LDYVKLDRAKV-----------------
271987                                DYLTQFYA-----KGLDG----KRS-------LDYVKLDHGAKV----------------
AT3G51240|AtF3H                       EMYKRKMG-----RDLELARLKKLA-------KEERDHKEVDKPVDQIFA----------
SjF3H                                 EMYRRKMS-----KDIELAKLKKLAKEKAGTTAQWLGGRG--------------------
Pp3c4_15600                           EYITEFMK-----VPLGE----ERF-------VDLFKVPARNEGNQYLISAEGTKGKICP
Pp3c20_21833                          EYIAGFYI-----KPLTG----RRL-------IDSFLLDPR-------------------
Pp3c25_13110                          EYVNGFHS-----MPFAG----GRH-------IDNFLLTRPDQ-----------------
Pp3c25_13110                          EYVNGFHS-----MPFAG----GRH-------IDNFLLTRPDQ-----------------
Pp3c1_41820                           AYRVYKQT-----QFLNT--------------LEHFVRKKPDAE----------------
Pp3c19_20510                          EFRATVSH---------G--------------VRW-------------------------
PpFLS                                 QYRTEVMT------VPDM--------------VKTLTPDL--------------------
Pp3c1_540                             QYRAEVMT------VPDM--------------VKTLTPDL--------------------
SmF3H                                 EYVKIYMA-----RRLR-----KGT-------PESLES----------------------
Sinomenium_acutum|TRINITY_DN1298      DYLALQQS-----NKLDG----KSC-------LDRLRI----------------------
Menispermum_canadense-RootLeafSt      SFLEYISS-----CEPKE----KSF-------LESRKLK---------------------
Sinomenium_acutum|TRINITY_DN4878      SFLEYISS-----CEPKE----KSF-------LESRKLK---------------------
Stephania_japonica|TRINITY_DN256      SFVEYIST-----CDSKE----KSF-------LESRKLS---------------------
AT5G20400                             KYVELYFK-----YYQQG----RRP-------IEAALI----------------------
AT5G20550                             NYVDLLNK-----YYIQG----QRP-------IAASLI----------------------
Stephania_japonica|TRINITY_DN109      EYGDVFFQ-----KTTRG----IRA-------IDWARAKTA-------------------
Menispermum_canadense-RootLeafSt      DYAEVFFQ-----KFSMG----IRA-------IDWARV----------------------
Sinomenium_acutum|TRINITY_DN656_      DYAEVFIQ-----KTSIG----IRA-------IDWARV----------------------
73754                                 DYIGDIYN-----KYIEGKNVKRED-----------------------------------
442385                                TYLGKQFS-----KYFDS----KNT-------IQALEINR--------------------
270191                                EYYKMRRD-----SNFKNLGKPNVQ-------IDNWAIAIDHIVLGHYNKTMPC------
Stephania_japonica|TRINITY_DN202      KFYVSRNR-----SDFRKLEIENIQ-------IDDFKVKT--------------------
Menispermum_canadense-RootLeafSt      DFFKSRKD-----SNFKKLKTENMQ-------ISDFEISV--------------------
Sinomenium_acutum|TRINITY_DN5555      DFFKSRKD-----SNFKKLKIENMQ-------ISDFEISV--------------------
Sinomenium_acutum|TRINITY_DN453_      KFFKNRRF-----SNFKKLDVENIQ-------IYHFKISN--------------------
Menispermum_canadense-RootLeafSt      KFFKMRKL-----SDFIKLDVENIQ-------ICHFNISN--------------------
Stephania_japonica|TRINITY_DN116      KFFKTRKL-----SDFKKLHVKNIQ-------IHHFKIFN--------------------
122648                                EYMDSFYK-----NHLGTRN------------IETLRILNN-------------------
Menispermum_canadense-RootLeafSt      EFLKAYLE-----AGVDT----EKT-------IKHFKHEHHA------------------
229355                                NYLQSFYA-----SKLDG----KAA-------IETVRY----------------------
85121                                 DYMAAMQA-----GGLHR----KWV-------LDALRI----------------------
Stephania_japonica|TRINITY_DN635      EYYKKFWS-----RNLDQ----EHC-------LENFLNN---------------------
AT5G24530                             EYYKKFWS-----RNLDQ----EHC-------LENFLNN---------------------
Stephania_japonica|TRINITY_DN975      EYYKKFWS-----RNLDQ----EHC-------LELFKNQA--------------------
Menispermum_canadense-RootLeafSt      EYYKKFWS-----RNLDQ----EHC-------LELFKN----------------------
Sinomenium_acutum|TRINITY_DN1168      EYYKKFWS-----RNLDQ----EHC-------LELFKN----------------------
Stephania_japonica|TRINITY_DN107      EYWDKFWN-----RSLAT----ASC-------LDAFKAPTT-------------------
AT4G10500                             EYWDKFWN-----RSLAT----ASC-------LDAFKAPTT-------------------
AT4G10490                             EYFEKFWD-----TAFDT----ESC-------IDSFKASTA-------------------
Menispermum_canadense-RootLeafSt      EFYEKFWK-----RGLRT----ESC-------LDMFRAN---------------------
Sinomenium_acutum|TRINITY_DN182_      EFYEKFWK-----RGLRT----ESC-------LDMFRAN---------------------
Menispermum_canadense-RootLeafSt      EFYNKFWD-----RGLAT----ESC-------LDMFRA----------------------
At4G22880|AtANS                       QHIEHKLF----GKEQEELVSEKND-----------------------------------
McANS                                 QHIQNKIF-----RKTQEALSKQVL-----------------------------------
SaANS                                 QHIQNKIF-----RKTQEALSNQV--------LDVYQRPFIV------------------
At5G63600|AtFLS5                      DYIDQKIR--------------GWA-------LEDLPVY---------------------
AT5G63595                             ------------------------------------------------------------
AT5G63580                             ---QECVA----------------------------------------------------
SaDAH                                 DYVQLKLK-----NKSAA--------------FEGPNVAKVTSK----------------
McDAH                                 DYVQLKLK-----NKSAA----FEG-------PNVAKVTSK-------------------
gnl|onekp|UPOG_scaffold_2014390       DYEYCKLN-----KLPQ-------------------------------------------
gnl|onekp|ZUHO_scaffold_2140761       DYEYCKLN-----KLPQ-------------------------------------------
gnl|onekp|YHFG_scaffold_2075658       DYEYCKLN-----KLPQ-------------------------------------------
gnl|onekp|WFBF_scaffold_2042168       DYEYCKLN-----KLPQ-------------------------------------------
ref|XP_026445813.1|                   DYEYCKLN-----KLPQ-------------------------------------------
ref|XP_026455049.1|                   DYEYCKLN-----KIPQ-------------------------------------------
gnl|onekp|NMGG_scaffold_2014268       DYEYCKLN-----KLPQ-------------------------------------------
gnl|onekp|ZGQD_scaffold_2055080       DYEYCKLN-----KLPQ-------------------------------------------
gnl|onekp|ERXG_scaffold_2008894       DYEYCKLN-----KLPQ-------------------------------------------
gnl|onekp|GOQJ_scaffold_2061079       DYEYCKLN-----KIPQ-------------------------------------------
SjFLS5                                DYEYCKLN-----KLPQ-------------------------------------------
McFLS5                                DYEYCKLN-----KLPQ-------------------------------------------
AT5G43935                             DYVYRKII-----KVLRD------------------------------------------
AT5G63590                             DYKFRKLK-----KLLLD------------------------------------------
AT5G08640                             DYSYRKLNKLPLD-----------------------------------------------
AT3G21420                             DYSYHYVS-----NKLQG----KKS-------LDFAKILN--------------------
Menispermum_canadense-RootLeafSt      EYSHHYVT-----NKLQG----KKA-------LDFAKIQAKLSS----------------
Stephania_japonica|TRINITY_DN273      EYSRHYVT-----NKLQG----KKA-------LEFAKIQTKLSS----------------
Sinomenium_acutum|TRINITY_DN1782      DYLRYTLQ-----RKMEG----KAN-------SQFLKLEN--------------------
Menispermum_canadense-RootLeafSt      DFLRQSLN-----NKMEG----KAH-------TEIAKI----------------------
Stephania_japonica|TRINITY_DN159      DFLRQSMK-----RKMEG----KAH-------TDIAKIEKNIKDL---------------
Menispermum_canadense-RootLeafSt      GFVKLLST-----RKLDG----KSL-------VDVMKLKK--------------------
Stephania_japonica|TRINITY_DN210      EFVKLILS-----QKLDG----KSL-------LDVLKLKNE-------------------
Stephania_japonica|TRINITY_DN290      EYLKSYFA-----TKLDG----KRA-------LDLVKLGEI-------------------
Stephania_japonica|TRINITY_DN116      EYLRGYFS-----AKLDG----KAM-------LDLIKFEQGKNQES--------------
SaFLS5                                EYLRQYLS-----AKLNG----KSV-------LDLLKLEKCEIQERV-------------
Menispermum_canadense-RootLeafSt      EYLRQYLS-----AKLNG----KSV-------LDLLKLEKCEIKERV-------------
Menispermum_canadense-RootLeafSt      DFLKQLVT-----SKLDG----KSL-------LDHIKIKN--------------------
Sinomenium_acutum|TRINITY_DN5646      DFLKQLVT-----SKLDG----KSL-------LDHIKIKN--------------------
Menispermum_canadense-RootLeafSt      NFYKLN-------NKLQG----KKH-------ANDMKVENGTTNL---------------
Stephania_japonica|TRINITY_DN256      SFYK--LN-----TKLEG----KKH-------ANNMKVENGTTKI---------------
PsT6ODM                               DLVEECKT-----RKLDG----KSF-------LDSMRI----------------------
PsCODM                                DILKENLS-----RKLDG----KSF-------LDYMRM----------------------
PsP7ODM                               DLLKEGLS-----RKLDG----KSF-------LDCMRM----------------------
AT1G17020                             EYNDGLFS-----RTLDG----KAY-------LDALRI----------------------
Sinomenium_acutum|TRINITY_DN6257      EYFKGLFA-----RELVG----KSY-------LDSMRIRYEKSGIVV-------------
Stephania_japonica|TRINITY_DN208      DYFKELFT-----RELAG----KSY-------LDTMRV----------------------
SmFLS                                 DY----------------------------------------------------------
90714                                 EFITAYMG-----NALNG----KQH-------LEYAKL----------------------
446843                                --LAATGS----------------------------------------------------
79989                                 EFLESLCR-----DGLKG----KDY-------VESFRR----------------------
AT2G38240                             EYRSLIRQ-----KGPCG----KNQ-------VDSLLLTR--------------------
AT3G55970                             RYRQFIRT-----QGPRS----KCH-------IDELKSPR--------------------
Stephania_japonica|TRINITY_DN365      EYRTYIRR-----RGPRG----KSQ-------VEALKSPR--------------------
Menispermum_canadense-RootLeafSt      EYRIYIRT-----RGPRG----KSQ-------VESLKSPR--------------------
Sinomenium_acutum|TRINITY_DN8084      EYRIYIRT-----MGPRG----KSQ-------VESLKSPR--------------------
Stephania_japonica|TRINITY_DN769      QYRLFIRT-----QGPQG----KSH-------VESHISPR--------------------
AT5G05600                             QYRLFIRT-----QGPQG----KSH-------VESHISPR--------------------
AT3G11180                             QYRLFIRT-----QGPRG----KSH-------VESHISPR--------------------
271401                                QYRSSFLN-----KELRG----KNH-------VKSMLVEKEQD-----------------
92217                                 DNVSDFYS-----KGPEG----KRN-------LDSIAIIRQ-------------------
Pp3c4_3409                            DHVLNWYS-----KGPDG----KRT-------IDSLIIE---------------------
AT4G16330                             QYVSSWYS-----KGPEG----KRN-------LDALLY----------------------
Stephania_japonica|TRINITY_DN249      DYVSSWYT-----KGPEG----KRN-------IHALLI----------------------
Menispermum_canadense-RootLeafSt      EYVSSWYT-----KGPEG----KRN-------IDALLL----------------------
Sinomenium_acutum|TRINITY_DN7797      EYVSSWYT-----KGPEG----KRN-------IDALLL----------------------
                                                                                                  

PpANS                                 ----------
Sm2ODD                                VPRLEFFKTL
Sinomenium_acutum|TRINITY_DN1914      ----------
Sinomenium_acutum|TRINITY_DN2271      ----------
Sinomenium_acutum|TRINITY_DN6683      ----------
Sinomenium_acutum|TRINITY_DN8424      ----------
Sinomenium_acutum|TRINITY_DN5117      ----------
Sinomenium_acutum|TRINITY_DN2878      ----------
Menispermum_canadense-RootLeafSt      ----------
Stephania_japonica|TRINITY_DN769      ----------
91439                                 ----------
Pp3c25_8200                           ----------
Pp3c16_9590                           ----------
105948                                ----------
Pp3c26_14320                          ----------
Pp3c13_6170                           ----------
Menispermum_canadense-RootLeafSt      ----------
PpGA2ox3                              ----------
Pp3c16_12680                          ----------
Pp3c6_22580                           ----------
Pp3c5_4920                            ----------
Pp3c6_5720                            ----------
Pp3c16_11720                          ----------
Sinomenium_acutum|TRINITY_DN1144      ----------
144959                                ----------
270397                                ----------
271987                                ----------
AT3G51240|AtF3H                       ----------
SjF3H                                 ----------
Pp3c4_15600                           QRFSD-----
Pp3c20_21833                          ----------
Pp3c25_13110                          ----------
Pp3c25_13110                          ----------
Pp3c1_41820                           ----------
Pp3c19_20510                          ----------
PpFLS                                 ----------
Pp3c1_540                             ----------
SmF3H                                 ----------
Sinomenium_acutum|TRINITY_DN1298      ----------
Menispermum_canadense-RootLeafSt      ----------
Sinomenium_acutum|TRINITY_DN4878      ----------
Stephania_japonica|TRINITY_DN256      ----------
AT5G20400                             ----------
AT5G20550                             ----------
Stephania_japonica|TRINITY_DN109      ----------
Menispermum_canadense-RootLeafSt      ----------
Sinomenium_acutum|TRINITY_DN656_      ----------
73754                                 ----------
442385                                ----------
270191                                ----------
Stephania_japonica|TRINITY_DN202      ----------
Menispermum_canadense-RootLeafSt      ----------
Sinomenium_acutum|TRINITY_DN5555      ----------
Sinomenium_acutum|TRINITY_DN453_      ----------
Menispermum_canadense-RootLeafSt      ----------
Stephania_japonica|TRINITY_DN116      ----------
122648                                ----------
Menispermum_canadense-RootLeafSt      ----------
229355                                ----------
85121                                 ----------
Stephania_japonica|TRINITY_DN635      ----------
AT5G24530                             ----------
Stephania_japonica|TRINITY_DN975      ----------
Menispermum_canadense-RootLeafSt      ----------
Sinomenium_acutum|TRINITY_DN1168      ----------
Stephania_japonica|TRINITY_DN107      ----------
AT4G10500                             ----------
AT4G10490                             ----------
Menispermum_canadense-RootLeafSt      ----------
Sinomenium_acutum|TRINITY_DN182_      ----------
Menispermum_canadense-RootLeafSt      ----------
At4G22880|AtANS                       ----------
McANS                                 ----------
SaANS                                 ----------
At5G63600|AtFLS5                      ----------
AT5G63595                             ----------
AT5G63580                             ----------
SaDAH                                 ----------
McDAH                                 ----------
gnl|onekp|UPOG_scaffold_2014390       ----------
gnl|onekp|ZUHO_scaffold_2140761       ----------
gnl|onekp|YHFG_scaffold_2075658       ----------
gnl|onekp|WFBF_scaffold_2042168       ----------
ref|XP_026445813.1|                   ----------
ref|XP_026455049.1|                   ----------
gnl|onekp|NMGG_scaffold_2014268       ----------
gnl|onekp|ZGQD_scaffold_2055080       ----------
gnl|onekp|ERXG_scaffold_2008894       ----------
gnl|onekp|GOQJ_scaffold_2061079       ----------
SjFLS5                                ----------
McFLS5                                ----------
AT5G43935                             ----------
AT5G63590                             ----------
AT5G08640                             ----------
AT3G21420                             ----------
Menispermum_canadense-RootLeafSt      ----------
Stephania_japonica|TRINITY_DN273      ----------
Sinomenium_acutum|TRINITY_DN1782      ----------
Menispermum_canadense-RootLeafSt      ----------
Stephania_japonica|TRINITY_DN159      ----------
Menispermum_canadense-RootLeafSt      ----------
Stephania_japonica|TRINITY_DN210      ----------
Stephania_japonica|TRINITY_DN290      ----------
Stephania_japonica|TRINITY_DN116      ----------
SaFLS5                                ----------
Menispermum_canadense-RootLeafSt      ----------
Menispermum_canadense-RootLeafSt      ----------
Sinomenium_acutum|TRINITY_DN5646      ----------
Menispermum_canadense-RootLeafSt      ----------
Stephania_japonica|TRINITY_DN256      ----------
PsT6ODM                               ----------
PsCODM                                ----------
PsP7ODM                               ----------
AT1G17020                             ----------
Sinomenium_acutum|TRINITY_DN6257      ----------
Stephania_japonica|TRINITY_DN208      ----------
SmFLS                                 ----------
90714                                 ----------
446843                                ----------
79989                                 ----------
AT2G38240                             ----------
AT3G55970                             ----------
Stephania_japonica|TRINITY_DN365      ----------
Menispermum_canadense-RootLeafSt      ----------
Sinomenium_acutum|TRINITY_DN8084      ----------
Stephania_japonica|TRINITY_DN769      ----------
AT5G05600                             ----------
AT3G11180                             ----------
271401                                ----------
92217                                 ----------
Pp3c4_3409                            ----------
AT4G16330                             ----------
Stephania_japonica|TRINITY_DN249      ----------
Menispermum_canadense-RootLeafSt      ----------
Sinomenium_acutum|TRINITY_DN7797      ----------
                                                
