# Supplementary material for: The chloroalkaloid (−)-acutumine is biosynthesized via a Fe(II)- and 2-oxoglutarate-dependent halogenase in Menispermaceae plants
Source: Nat Commun. 2020 Apr 20;11:1867. doi: 10.1038/s41467-020-15777-w (PMC7170919; doi:10.1038/s41467-020-15777-w)
Supplement: Supplementary file 5 — Source Data [file 41467_2020_15777_MOESM5_ESM.xlsx]

## Sheet: Supplementary Figure 4
Supplementary Figure 4	SDS-PAGE of discussed enzymes in this study
											Labels for lane (Left->Right)
											Ladder
											SaDAH-WT with 8xHis-tag
											SaDAH-WT without 8xHis-tag
											McDAH-WT with 8xHis-tag
											McDAH-WT without 8xHis-tag
											SaDAH-G226D with 8xHis-tag
											SaDAH-G226D without 8xHis-tag

## Sheet: Supplementary Figure 9
Supplementary Figure 9	Kinetics of SaDAH-WT
Label (1), (2) = serial dilutions 1 and 2, respectively	[substrate] (µM)	acutumine peak area	[product] (µM)	amount of product formed/time (µM/min)	specific activity (µmol/min/µg)		[enzyme] (nM)	mol enz	mg enz		Mw of enz (g/mol)
1_20x	105.263	7860008	15.1168	1.51168	50.3894		30	1.5e-12	6.3744e-05		42496
2_20x	84.2105	9.01726e+06	17.4313	1.74313	58.1044		0.03		0.0637423
1_10x	52.6316	7755113	14.907	1.4907	49.6901
2_10x	42.1053	5658574	10.7139	1.07139	35.7132
1_5x	26.3158	6736757	12.8703	1.28703	42.901
2_5x	21.0526	4688141	8.77308	0.877308	29.2436
1_2.5x	13.1579	5030097	9.45699	0.945699	31.5233
2_2.5x	10.5263	3562336	6.52147	0.652147	21.7382
1_1.25x	6.57895	2538784	4.47437	0.447437	14.9146
2_1.25x	5.26316	2668349	4.7335	0.47335	15.7783
1_0.625x	3.28947	1790986	2.97877	0.297877	9.92924
2_0.625x	2.63158	1349473	2.09575	0.209575	6.98582
1_0.315x	1.64474	1202915	1.80263	0.180263	6.00877
2_0.315x	1.31579	900529	1.19786	0.119786	3.99286
1_0.156x	0.822368	667802	0.732404	0.0732404	2.44135
2_0.156x	0.657895	372478	0.141756	0.0141756	0.47252
1_0.078x	0.411184	306421	0.009642	0.0009642	0.03214
2_0.078x	0.328947	228201	-0.146798	-0.0146798	-0.489327
(1) = serial dilution 1
(2) = serial dilution 2
Standard curve (internal standard)
[substrate] (µM)	acutumine peak area	expected [product] (µM)
10	5739051	10
5	3040794	5
2.5	1710281	2.5
1.25	827134	1.25
0.625	816430	0.625
